# Supplementary material for: Widely Targeted Metabolomic Analysis of Two Chinese Traditional Herbal Imperial Chrysanthemum Teas and In Vitro Evaluation of Their Hyperglycemia and Inflammation Enzyme Inhibitory Activities
Source: Foods. 2025 Sep 8;14(17):3142. doi: 10.3390/foods14173142 (PMC12427848; doi:10.3390/foods14173142)
Supplement: Supplementary file 1 [file foods-14-03142-s001.zip › Supplementary Tables.xls]

## Sheet: Table S1
Table. S1 Non-volatile metabolites identified using a widely targeted metabolomic approach in the two imperial chrysanthemum teas
NO.	Q1 (Da)	Q3 (Da)	Molecular weight (Da)	Formula	Ionization model	Compounds	Class	CAS	Index	Level	WYHJ-1	WYHJ-2	WYHJ-3	JSHJ-1	JSHJ-2	JSHJ-3	QC-1	QC-2	QC-3	RSD of QC (%)
1	298.1	136.06	297.09	C11H15N5O3S	[M+H]+	5'-Deoxy-5'-(methylthio)adenosine	Nucleotides and derivatives	2457-80-9	pme1474	1	5.47804e+06	5.29486e+06	5.59807e+06	816253	802161	770355	2.99286e+06	2.99042e+06	2.99271e+06	0.0456848
2	287.22	287.22	288.23	C16H32O4	[M-H]-	9,16-Dihydroxypalmitic acid	Lipids	38076-49-2	Lmyn007883	2	7.52333e+06	7.68765e+06	7.84108e+06	5.36994e+06	5.52179e+06	5.58516e+06	6.36246e+06	6.35592e+06	6.35655e+06	0.0567124
3	489.14	285.08	488.131	C24H24O11	[M+H]+	TRIFOLIRHIZIN-6′-acetate	Flavonoids	-	Lasp006942	1	2.02867e+07	2.09735e+07	2.20936e+07	7.43424e+06	7.67861e+06	7.41532e+06	1.31418e+07	1.31579e+07	1.31508e+07	0.0614785
4	114.07	86.07	113.059	C4H7N3O	[M+H]+	Creatinine	Organic acids	60-27-5	pme1936	3	339835	328770	318149	290997	326016	340390	331451	331159	330986	0.0708586
5	135.03	75.01	136.037	C4H8O5	[M-H]-	D-Threonic Acid	Others	3909-12-4	mws0889	1	1.00166e+06	1.02781e+06	1.09121e+06	876002	825618	796172	862052	859990	859750	0.147021
6	118.06	91.05	117.058	C8H7N	[M+H]+	m-Aminophenylacetylene	Alkaloids	54060-30-9	Zasp102439	1	1.69678e+07	1.75453e+07	1.90643e+07	3.1081e+07	2.80637e+07	3.05185e+07	2.23259e+07	2.23976e+07	2.2325e+07	0.186372
7	426.26	285.24	425.254	C19H40NO7P	[M+H]+	LysoPE 14:0(2n isomer)	Lipids	-	Lmhp008337	1	1.51313e+06	1.46409e+06	1.4769e+06	1.72166e+06	1.72513e+06	1.83041e+06	1.46759e+06	1.46414e+06	1.45988e+06	0.263909
8	473.11	269.05	474.116	C23H22O11	[M-H]-	Aloe emodin-8-O-(6-acetyl)-glucoside	Quinones	-	Zmdn005575	3	3.37969e+07	3.28265e+07	3.08608e+07	7.45958e+06	7.19023e+06	7.19134e+06	2.28324e+07	2.29158e+07	2.27884e+07	0.283247
9	535.11	287.05	534.101	C24H22O14	[M+H]+	Kaempferol-3-O-(6''-malonyl)galactoside*	Flavonoids	-	Lmdp004892	1	1055310114	1051631931	1047003977	1173819432	1209277728	1134787298	1074795665	1075280989	1069640971	0.29123
10	535.11	287.05	534.101	C24H22O14	[M+H]+	Kaempferol-3-O-(6''-malonyl)glucoside*	Flavonoids	-	Lmmp003817	1	1055310114	1051631931	1047003977	1173819432	1209277728	1134787298	1074795665	1075280989	1069640971	0.29123
11	159.03	87.04	160.037	C6H8O5	[M-H]-	2-Oxoadipic acid	Organic acids	3184-35-8	pme2589	3	239361	294176	314019	1.11596e+06	1.20976e+06	1.13085e+06	604649	608485	605763	0.325463
12	195.06	163.04	194.058	C10H10O4	[M+H]+	Dimethyl phthalate	Phenolic acids	131-11-3	MWSslk097	3	6.79983e+06	6.92902e+06	7.12519e+06	8.23492e+06	8.32229e+06	8.38308e+06	7.89159e+06	7.94282e+06	7.90798e+06	0.330568
13	180.14	123.07	180.138	C11H18NO+	[M]+	Candicine	Alkaloids	6656-13-9	Hmcp009963	3	362700	393214	308917	324446	350353	371540	317875	318923	316788	0.335743
14	189.13	144.1	188.127	C7H16N4O2	[M+H]+	Homoarginine	Amino acids and derivatives	156-86-5	pme3388	2	770189	671680	739840	1.10012e+06	1.16222e+06	1.13507e+06	909342	903344	907567	0.339817
15	130.05	86.06	131.058	C5H9NO3	[M-H]-	N-Propionylglycine	Amino acids and derivatives	21709-90-0	mws0712	3	194389	253690	247219	105038	97005	211913	97969.1	97280.9	97645.5	0.352688
16	299.06	284.03	300.063	C16H12O6	[M-H]-	Gnetifolin B	Flavonoids	140671-06-3	Xmyn008071	3	1.87315e+07	2.03129e+07	2.11039e+07	1.09486e+07	1.13264e+07	1.11996e+07	1.47373e+07	1.46445e+07	1.47351e+07	0.360152
17	533.13	285.08	532.122	C25H24O13	[M+H]+	Malonyltrifolirhizin	Flavonoids	-	Lasp006294	1	1.02504e+07	1.06888e+07	1.09908e+07	1.92385e+07	1.91533e+07	1.83525e+07	1.41449e+07	1.41968e+07	1.42503e+07	0.371167
18	161.11	144.08	160.1	C10H12N2	[M+H]+	Tryptamine	Alkaloids	61-54-1	mws0005	2	5.64718e+06	6.01889e+06	6.18764e+06	258494	357563	324230	3.01702e+06	3.02999e+06	3.0065e+06	0.389851
19	251.16	159.12	250.157	C15H22O3	[M+H]+	3α-Hydroxycostic acid*	Terpenoids	-	Zjxp110319	1	3.73971e+07	3.73365e+07	3.90795e+07	160660	90300.2	269226	2.02527e+07	2.0359e+07	2.04128e+07	0.400579
20	219.17	159.12	218.167	C15H22O	[M+H]+	Germacrone	Terpenoids	6902-91-6	MWSmce564	1	2.24554e+06	2.27174e+06	2.43164e+06	1.02744e+06	984197	1.0038e+06	1.89476e+06	1.89956e+06	1.88378e+06	0.427453
21	243.16	181.16	244.167	C13H24O4	[M-H]-	Tridecanedioic acid	Lipids	505-52-2	MWS5231	3	80357.1	94413.9	93373.3	128467	77481.3	86828.7	81129.8	81770.4	81201.4	0.431409
22	301.22	301.22	302.225	C20H30O2	[M-H]-	Abietic acid	Terpenoids	514-10-3	Cmmn012997	2	119840	155987	143666	242862	230717	244012	170748	169622	171032	0.437344
23	220.12	90.05	219.111	C9H17NO5	[M+H]+	D-Pantothenic Acid	Others	79-83-4	mws1337	1	8.07388e+06	8.62644e+06	8.55401e+06	1.53043e+07	1.52952e+07	1.51929e+07	1.11176e+07	1.10159e+07	1.10841e+07	0.468112
24	565.05	323.03	566.055	C15H24N2O17P2	[M-H]-	Uridine 5'-diphospho-D-glucose	Nucleotides and derivatives	133-89-1	pmb2922	1	8.09425e+06	7.54541e+06	7.76526e+06	1.03805e+07	1.04429e+07	1.02403e+07	9.45333e+06	9.37218e+06	9.4447e+06	0.472935
25	209.03	85.03	210.038	C6H10O8	[M-H]-	D-Galactaric acid	Others	526-99-8	Zmpn000199	1	3.70202e+06	3.99115e+06	3.75272e+06	6.81154e+06	6.51877e+06	6.22752e+06	5.0435e+06	5.08601e+06	5.04418e+06	0.481432
26	307.26	307.26	308.272	C20H36O2	[M-H]-	Eicosadienoic acid	Lipids	5598-38-9	pmn001610	3	1.28472e+06	1.2548e+06	1.26096e+06	1.40011e+06	1.38655e+06	1.33779e+06	1.25424e+06	1.24828e+06	1.26087e+06	0.501848
27	483.27	255.23	484.28	C22H45O9P	[M-H]-	LysoPG 16:0	Lipids	-	Hmyn007168	3	5.62384e+06	5.58496e+06	6.05044e+06	2.31067e+06	2.34557e+06	2.34592e+06	3.75394e+06	3.76743e+06	3.79157e+06	0.505553
28	496.34	184.07	495.332	C24H50NO7P	[M+H]+	LysoPC 16:0	Lipids	17364-16-8	pmb0855	1	5.37026e+06	5.11229e+06	5.29687e+06	5.39786e+06	5.42631e+06	5.6674e+06	5.20116e+06	5.24087e+06	5.19098e+06	0.505862
29	510.36	184.07	509.348	C25H52NO7P	[M+H]+	LysoPC 17:0	Lipids	50930-23-9	pmb2406	1	2.3605e+06	2.32032e+06	2.25376e+06	3.33626e+06	3.52025e+06	3.56214e+06	3.02044e+06	3.01098e+06	3.04162e+06	0.518683
30	118.07	91.05	117.058	C8H7N	[M+H]+	Indole	Alkaloids	120-72-9	pmb1096	2	1.44239e+07	1.52741e+07	1.4787e+07	2.78043e+07	2.52638e+07	2.71077e+07	2.01672e+07	2.01438e+07	1.99755e+07	0.520461
31	508.34	184.07	507.332	C25H50NO7P	[M+H]+	LysoPC 17:1	Lipids	-	Lmhp009590	1	739436	684980	678885	1.58168e+06	1.61925e+06	1.6082e+06	1.06901e+06	1.06903e+06	1.07885e+06	0.529059
32	387.17	207.1	388.173	C18H28O9	[M-H]-	Nuezhengalaside	Terpenoids	-	Lmnn102603	3	7.51608e+06	7.64331e+06	7.67802e+06	5.60063e+06	5.68793e+06	5.58016e+06	6.42768e+06	6.41703e+06	6.48125e+06	0.534255
33	147.03	57.03	148.037	C5H8O5	[M-H]-	2-Dehydro-3-deoxy-L-arabinonate	Others	-	Zmyn000230	3	973756	1.58673e+06	1.6549e+06	1.6415e+06	1.59501e+06	1.60239e+06	1.1769e+06	1.16526e+06	1.16708e+06	0.535176
34	303.09	153.02	302.079	C16H14O6	[M+H]+	Homeriodictyol	Flavonoids	-	Wahp006589	1	1.24473e+07	1.30163e+07	1.34077e+07	2.57314e+07	2.56398e+07	2.60755e+07	1.70501e+07	1.6881e+07	1.70274e+07	0.540396
35	331.08	298.05	330.074	C17H14O7	[M+H]+	Cirsiliol (3',4',5-Trihydroxy-6,7-Dimethoxyflavone)	Flavonoids	34334-69-5	Lmjp005016	1	4.8623e+06	4.90876e+06	5.25791e+06	971436	984808	938581	2.71031e+06	2.72491e+06	2.73996e+06	0.544018
36	112.05	70.03	111.043	C4H5N3O	[M+H]+	Isocytosine	Nucleotides and derivatives	108-53-2	MWS5173	3	686345	712783	740130	799700	786852	802001	737733	734261	729730	0.546809
37	515.14	323.08	516.148	C22H28O14	[M-H]-	4-O-(4'-O-alpha-D-Glucopyranosyl)caffeoylquinic acid	Phenolic acids	1401352-62-2	Wafn002874	1	8.91602e+06	9.33663e+06	9.72576e+06	3.52677e+06	3.70771e+06	3.58429e+06	5.9184e+06	5.85956e+06	5.8658e+06	0.549526
38	639.12	287.05	638.112	C27H26O18	[M+H]+	Luteolin-7-O-glucuronide-(2→1)-glucuronide	Flavonoids	-	Lmmp003487	3	2.35371e+06	2.43354e+06	2.44997e+06	350587	334955	376539	1.36936e+06	1.366e+06	1.35497e+06	0.552345
39	609.15	301.04	610.153	C27H30O16	[M-H]-	Quercetin-3-O-rutinoside (Rutin)	Flavonoids	153-18-4	mws0059	2	1.00889e+06	1.19234e+06	1.09865e+06	1.28738e+07	1.20853e+07	1.31959e+07	5.399e+06	5.41973e+06	5.45957e+06	0.567318
40	366.18	204.12	365.17	C16H23N5O5	[M+H]+	Isopentenyladenine-7-N-glucoside	Nucleotides and derivatives	-	pmb0964	3	1.81173e+06	1.96021e+06	1.95889e+06	1.55508e+06	1.51567e+06	1.66696e+06	1.6741e+06	1.66912e+06	1.68773e+06	0.574716
41	105.02	105.02	106.027	C3H6O4	[M-H]-	DL-Glyceric Acid	Organic acids	473-81-4	mws0267	3	234243	241254	297379	148114	110761	197695	178151	179149	180228	0.579744
42	478.29	337.27	477.286	C23H44NO7P	[M+H]+	LysoPE 18:2	Lipids	-	pmb0881	1	3.31685e+07	3.19937e+07	3.54214e+07	4.40104e+07	4.32679e+07	4.67216e+07	3.67041e+07	3.70906e+07	3.70643e+07	0.584412
43	289.07	163.04	288.063	C15H12O6	[M+H]+	3,4,2',4',6'-Pentahydroxychalcone	Flavonoids	73692-51-0	Lmsp004137	2	3.79706e+07	4.07664e+07	4.27866e+07	1.64182e+07	1.34432e+07	1.652e+07	2.79632e+07	2.82441e+07	2.82529e+07	0.585282
44	537.16	161.03	538.169	C25H30O13	[M-H]-	5-Hydroxy-10-O-(p-methoxycinnamoyl)adoxosidic acid	Terpenoids	-	Cmbn003318	2	363035	337257	333367	110896	124175	132870	247296	249849	249809	0.587439
45	161.02	133.03	162.032	C9H6O3	[M-H]-	7-Hydroxycoumarin;Umbelliferone	Lignans and Coumarins	93-35-6	Hmqn002118	1	4.49147e+07	4.43986e+07	4.5838e+07	2.6982e+07	2.61102e+07	2.60334e+07	3.67106e+07	3.71303e+07	3.67976e+07	0.60059
46	345.1	284.07	344.126	C19H20O6	[M+H]+	5,6,7,4'-Tetramethoxyflavanone	Flavonoids	2569-77-9	HJAP058	3	5.17505e+07	5.19613e+07	5.52292e+07	3.07867e+06	3.04544e+06	3.04179e+06	2.8502e+07	2.81727e+07	2.84314e+07	0.611099
47	475.12	271.06	474.116	C23H22O11	[M+H]+	6''-O-Acetylgenistin	Flavonoids	73566-30-0	pmp000191	3	2.4474e+07	2.55588e+07	2.50913e+07	5.61885e+06	5.39339e+06	5.68006e+06	1.6351e+07	1.64307e+07	1.62254e+07	0.633519
48	359.11	344.09	358.105	C19H18O7	[M+H]+	5-Hydroxy-3,7,3',4'-tetramethoxyflavone (Retusin)*	Flavonoids	1245-15-4	Wagp009942	1	9.05919e+06	9.29614e+06	9.55083e+06	3.70027e+06	3.26036e+06	3.30913e+06	6.26558e+06	6.26956e+06	6.33732e+06	0.640953
49	389.12	331.08	388.116	C20H20O8	[M+H]+	6-Hydroxy-3',4',5,4',7-pentamethoxyflavone*	Flavonoids	-	Layp009023	1	2.07427e+07	2.11549e+07	21888566	3.25838e+07	3.27071e+07	3.33874e+07	2.47484e+07	2.49374e+07	2.46169e+07	0.650604
50	183.07	137.06	182.058	C9H10O4	[M+H]+	2,4-Dihydroxy-6-methoxyacetophenone	Others	3602-54-8	Lmjp004702	1	4.53834e+06	4.69698e+06	4.77763e+06	7.92272e+06	7.87216e+06	7.93688e+06	5.44101e+06	5.5126e+06	5.47885e+06	0.653856
51	279.23	95.09	278.225	C18H30O2	[M+H]+	Punicic acid (9Z,11E,13Z-octadecatrienoic acid)	Lipids	544-72-9	pmb0889	3	8.00567e+06	7.99296e+06	8.06438e+06	5.88691e+06	6.09865e+06	6.05844e+06	6.8574e+06	6.79679e+06	6.88416e+06	0.653865
52	336.2	318.19	335.194	C15H29NO7	[M+H]+	N-(1-Deoxy-1-fructosyl)Aminononanoic acid	Alkaloids	-	Wayp003039	2	2.65332e+06	2.99163e+06	2.86047e+06	476088	458755	490056	1.59871e+06	1.58001e+06	1.58142e+06	0.656267
53	345.1	284.07	344.09	C18H16O7	[M+H]+	5,7-Dihydroxy-3',4',5'-trimethoxyflavone	Flavonoids	18103-42-9	mws1474	2	3.35159e+06	3.62071e+06	3.61445e+06	188174	191769	181013	1.86268e+06	1.869e+06	1.88679e+06	0.667669
54	295.23	195.14	296.235	C18H32O3	[M-H]-	alpha-Hydroxylinoleic acid*	Lipids	57818-44-7	Wafn011571	1	2.04366e+06	2.00102e+06	2.18464e+06	1.676e+06	1.71046e+06	1.73349e+06	1.73356e+06	1.71348e+06	1.73385e+06	0.676131
55	231.14	185.13	230.131	C15H18O2	[M+H]+	Dehydrocostuslactone	Terpenoids	477-43-0	Zmwp007375	1	1.33285e+07	1.34871e+07	1.38918e+07	295698	205924	193248	7.20944e+06	7.1475e+06	7.11377e+06	0.67804
56	417.14	215.09	418.138	C20H22N2O8	[M-H]-	TyrMe-Thr-OH	Amino acids and derivatives	-	MW0158713	3	82160.6	91432.4	102848	1.61751e+07	1.58967e+07	1.66171e+07	6.95225e+06	7.03959e+06	6.9632e+06	0.681141
57	221.09	130.06	220.085	C11H12N2O3	[M+H]+	o-Carboxy-5-hydroxytryptamine	Alkaloids	-	Wbjp001169	3	849461	946128	955358	1.99395e+06	1.98114e+06	2.01004e+06	1.38096e+06	1.3995e+06	1.38684e+06	0.681993
58	347.08	332.05	346.069	C17H14O8	[M+H]+	5,7,4',5'-Tetrahydro-3',6-dimethoxyflavone	Flavonoids	-	pmp000010	2	1.09065e+07	1.07743e+07	1.12845e+07	4.42474e+06	4.57855e+06	4.54199e+06	7.38634e+06	7.409e+06	7.31285e+06	0.682109
59	315.09	300.06	314.079	C17H14O6	[M+H]+	3',4'-Dihydroxy-7,5'-dimethoxyflavone	Flavonoids	-	Hmxp007521	1	3.99374e+06	4.27142e+06	4.35317e+06	4.1887e+06	4.06675e+06	4.19508e+06	3.78136e+06	3.83232e+06	3.81785e+06	0.689214
60	273.08	153.02	272.068	C15H12O5	[M+H]+	Naringenin (5,7,4'-Trihydroxyflavanone)*	Flavonoids	480-41-1	MWSHY0017	2	6.12385e+06	6.22025e+06	5.88239e+06	3.74609e+06	3.56208e+06	3.1591e+06	4.71856e+06	4.71389e+06	4.77298e+06	0.693761
61	315.05	271.02	316.058	C16H12O7	[M-H]-	3-O-Methylquercetin	Flavonoids	1486-70-0	Lmmn004912	3	179161	185290	198924	70234.3	43396.1	49363.4	96425.5	96665	95406.6	0.69485
62	517.39	425.34	516.381	C32H52O5	[M+H]+	3-(Acetyloxy)-13,15-dihydroxyoleanan-12-one (Rubiprasin A)(iso-01)	Terpenoids	-	Lhcp090202	1	148646	140003	131573	85583.1	88458.7	90145.2	112803	112912	111474	0.712159
63	418.13	152.07	417.127	C17H23NO11	[M+H]+	Malonyl hydroxymenisdaurin D	Alkaloids	-	Layp001601	3	679963	783018	764056	790928	844162	795590	679903	687204	677921	0.717251
64	353.09	191.06	354.095	C16H18O9	[M-H]-	Chlorogenic acid (3-O-Caffeoylquinic acid)*	Phenolic acids	327-97-9	mws0178	1	3.08801e+07	3.36155e+07	3.56838e+07	2.43939e+07	2.51013e+07	2.41177e+07	2.42886e+07	2.39398e+07	2.4133e+07	0.724429
65	176.1	113.07	175.096	C6H13N3O3	[M+H]+	L-Citrulline	Amino acids and derivatives	372-75-8	pme0008	3	865927	1.00663e+06	988689	1.23277e+06	1.26765e+06	1.38684e+06	1.13319e+06	1.12943e+06	1.11735e+06	0.734697
66	273.07	153.02	272.068	C15H12O5	[M+H]+	3,4-Dihydro-4-(4'-hydroxyphenyl)-5,7-dihydroxycoumarin	Lignans and Coumarins	-	Lahp004442	2	5.70193e+06	5.89563e+06	5.8893e+06	3.16767e+06	3.13641e+06	2.9707e+06	4.59154e+06	4.54697e+06	4.52588e+06	0.735966
67	487.09	193.06	488.096	C23H20O12	[M-H]-	Feruloylcaffeoyltartaric acid	Phenolic acids	-	Lmhn002895	2	428504	427159	413540	1.73407e+06	1.75295e+06	1.78178e+06	869464	873952	882318	0.745354
68	359.11	298.09	358.105	C19H18O7	[M+H]+	Eupatorin-5-methylether (3'-hydroxy-5,6,7,4'-tetramethoxyflavone)	Flavonoids	21764-09-0	Lmsp010393	1	3.55682e+07	3.66767e+07	3.80542e+07	1.38602e+07	1.2937e+07	1.31347e+07	2.36343e+07	2.34946e+07	2.38494e+07	0.755358
69	301.07	258.05	300.063	C16H12O6	[M+H]+	Cajanin	Flavonoids	32884-36-9	Lmmp005689	3	6.8141e+06	7.35327e+06	7.79336e+06	3.58268e+06	3.77414e+06	3.66034e+06	5.26941e+06	5.28721e+06	5.21107e+06	0.757786
70	117.02	73.03	118.027	C4H6O4	[M-H]-	Succinic acid	Organic acids	110-15-6	mws0192	1	24734526	26545416	2.71206e+07	1.55626e+07	1.49547e+07	1.49478e+07	1.91443e+07	1.92902e+07	1.89986e+07	0.761376
71	123.04	77.04	122.037	C7H6O2	[M+H]+	3-hydroxybenzaldehyde	Phenolic acids	100-83-4	Lmgp002593	3	702352	746720	766334	665225	655408	712717	810237	801015	812692	0.761936
72	293.18	221.16	294.183	C17H26O4	[M-H]-	Nordihydrocapsiate	Phenolic acids	220012-53-3	Hmln007772	3	3.09318e+06	5.67775e+06	6.08119e+06	7.05362e+06	5.39887e+06	4.72759e+06	3.63922e+06	3.67435e+06	3.61893e+06	0.769354
73	156.08	110.07	155.07	C6H9N3O2	[M+H]+	L-Histidine	Amino acids and derivatives	71-00-1	mws0254	1	2.23197e+07	2.22257e+07	2.29718e+07	3.88493e+07	3.90457e+07	3.93205e+07	3.15523e+07	3.16167e+07	3.1164e+07	0.778719
74	193.09	105.07	170.094	C9H14O3	[M+Na]+	Comolactones A	Others	-	Zmsp002859	3	7.10523e+06	6.61163e+06	7.1733e+06	5.69684e+06	5.1069e+06	397225	5.94489e+06	6.03021e+06	6.02241e+06	0.786274
75	187.07	125.07	188.08	C7H12N2O4	[M-H]-	N-Acetyl-L-Glutamine	Amino acids and derivatives	2490-97-3	pme0137	3	1.31168e+06	1.38404e+06	1.36806e+06	1.56223e+06	1.40934e+06	1.4194e+06	1.30159e+06	1.3219e+06	1.30744e+06	0.797717
76	291.2	165.13	292.204	C18H28O3	[M-H]-	9s,13r-12-Oxophytodienoic acid	Lipids	71606-07-0	MW0017099	3	4.03779e+06	4.2306e+06	4.27514e+06	55883.9	54878.1	54503.5	2.08415e+06	2.11554e+06	2.08897e+06	0.806283
77	295.23	195.14	296.235	C18H32O3	[M-H]-	13(S)-HODE;13(S)-Hydroxyoctadeca-9Z,11E-dienoic acid*	Lipids	10219-69-9	Lmbn005369	1	1.94243e+06	1.95527e+06	2.07408e+06	1.68239e+06	1.69801e+06	1.68994e+06	1.70466e+06	1.72329e+06	1.73177e+06	0.806331
78	438.24	324.16	437.227	C20H31N5O6	[M+H]+	Lys-Tyr-Gln	Amino acids and derivatives	-	MW0153174	3	9.09989e+06	9.12341e+06	9.37948e+06	1.51361e+07	1.45114e+07	1.42164e+07	1.0592e+07	1.0767e+07	1.06719e+07	0.820213
79	230.11	70.07	229.106	C9H15N3O4	[M+H]+	Pro-Asn	Amino acids and derivatives	107856-82-6	MWS201414	2	5.25393e+06	5.75131e+06	5.76905e+06	5.37701e+06	5.59008e+06	5.53832e+06	5.47951e+06	5.53487e+06	5.44565e+06	0.82087
80	524.37	184.07	523.364	C26H54NO7P	[M+H]+	LysoPC 18:0	Lipids	19420-57-6	mws0126	1	9.42757e+06	8.29586e+06	7.88567e+06	3.77019e+06	4.63956e+06	4.73107e+06	7.31706e+06	7.27114e+06	7.39075e+06	0.823589
81	301.09	139.05	302.1	C13H18O8	[M-H]-	4-O-Glucosyl-3,4-dihydroxybenzyl alcohol	Phenolic acids	-	Zmhn000892	2	894728	902057	949088	1.72993e+06	1.61097e+06	1.54431e+06	1.1851e+06	1.19628e+06	1.17661e+06	0.832023
82	311.22	293.21	312.23	C18H32O4	[M-H]-	9S-Hydroperoxy-10E,12Z-octadecadienoic acid	Lipids	5502-91-0	Zmjn004133	3	302095	308172	330126	189244	188503	185048	241705	237696	240375	0.851216
83	188.07	118.06	187.063	C11H9O2N	[M+H]+	3-amino-2-naphthoic acid	Alkaloids	-	Hmgp002327	1	2.17345e+06	2.31687e+06	2.23421e+06	4.43329e+06	4.00929e+06	4.45125e+06	3.08283e+06	3.03418e+06	3.07494e+06	0.852037
84	136.06	119.04	135.054	C5H5N5	[M+H]+	2-Aminopurine	Nucleotides and derivatives	452-06-2	pmb0374	1	8.09274e+06	7.89952e+06	8.67077e+06	4.80136e+06	5.14859e+06	5.01787e+06	6.25551e+06	6.29967e+06	6.19166e+06	0.869007
85	297.24	81.07	296.235	C18H32O3	[M+H]+	9-Oxo-12Z-Octadecenoic acid	Lipids	112543-32-5	Hmqp005411	2	272784	301323	280781	100858	99531.5	102349	192102	192302	195136	0.878508
86	195.14	67.05	194.131	C12H18O2	[M+H]+	Carvylacetate	Terpenoids	97-42-7	Lhlp120627	2	141237	175434	175698	77009.7	85357.5	77062.7	118870	116999	117135	0.88673
87	375.14	357.13	374.137	C20H22O7	[M+H]+	2'-Hydroxy-3,4,5,4',6'-pentamethoxychalcone	Flavonoids	-	Lmjp003722	3	1.75242e+06	1.53589e+06	1.95148e+06	1.36464e+06	1.38909e+06	1.31893e+06	1.36138e+06	1.3412e+06	1.36273e+06	0.890004
88	389.12	331.08	388.116	C20H20O8	[M+H]+	Artemetin (5-Hydroxy-3,3',4',6,7-pentamethoxyflavone)*	Flavonoids	479-90-3	MWSprf106	1	1.97863e+07	2.07399e+07	2.18064e+07	3.24694e+07	3.16761e+07	3.28602e+07	2.40048e+07	2.4023e+07	2.43891e+07	0.898186
89	301.04	255.02	302.043	C15H10O7	[M-H]-	6-Hydroxyluteolin	Flavonoids	18003-33-3	Hmcn002875	3	3.0653e+06	2.98243e+06	2.75295e+06	700532	671595	676314	2.32906e+06	2.28937e+06	2.29877e+06	0.899536
90	317.07	302.04	316.058	C16H12O7	[M+H]+	Nepetin (5,7,3',4'-Tetrahydroxy-6-methoxyflavone)	Flavonoids	520-11-6	pmp000003	1	9.13571e+06	9.44676e+06	1.02491e+07	1.49316e+06	1.46445e+06	1.4809e+06	5.10001e+06	5.01399e+06	5.08509e+06	0.907277
91	219.17	121.1	218.167	C15H22O	[M+H]+	Costal	Terpenoids	-	Lafp007563	2	2.58671e+07	2.67915e+07	2.75538e+07	2.62267e+07	2.69637e+07	2.6241e+07	2.48913e+07	2.48366e+07	2.44737e+07	0.91751
92	389.12	359.08	388.116	C20H20O8	[M+H]+	5-Demethylnobiletin; 5-Hydroxy-6,7,8,3',4'-Pentamethoxyflavone*	Flavonoids	2174-59-6	pmp000113	2	3.26002e+06	3.35369e+06	3.62644e+06	5.03445e+06	5.08882e+06	5.14275e+06	3.84193e+06	3.84783e+06	3.90674e+06	0.927115
93	287.06	153.01	286.048	C15H10O6	[M+H]+	Isoscutellarein	Flavonoids	41440-05-5	Hmbp002730	3	3.04786e+07	3.06164e+07	3.27906e+07	6.07782e+06	6.62396e+06	6.31121e+06	1.93193e+07	1.90163e+07	1.90085e+07	0.927233
94	205.16	189.13	206.167	C14H22O	[M-H]-	2,6-Di-tert-butylphenol	Phenolic acids	128-39-2	Lmln010063	1	299702	303905	263515	399711	359570	318161	297299	302867	299857	0.929022
95	299.26	253.25	300.266	C18H36O3	[M-H]-	12-Hydroxyoctadecanoic acid	Lipids	106-14-9	MWS5235	2	101409	103699	106232	63741.3	60043.5	53258.6	88943.4	87897.1	89532.8	0.932997
96	426.26	285.24	425.254	C19H40NO7P	[M+H]+	LysoPE 14:0	Lipids	-	pmb0864	1	1.26044e+06	1.22713e+06	1.21851e+06	1.59146e+06	1.52976e+06	1.52647e+06	1.34018e+06	1.31587e+06	1.32326e+06	0.939577
97	225.05	105.03	224.047	C14H8O3	[M+H]+	1-Hydroxyanthraquinone	Quinones	129-43-1	MWS1872	2	142842	173519	179118	1.32707e+06	1.21866e+06	1.20737e+06	593768	592993	583734	0.945998
98	235.17	161.13	234.162	C15H22O2	[M+H]+	12-Carboxyeudesma-3,11(13)-diene(Isocostic acid)	Terpenoids	69978-82-1	Zjxp110312	2	6.5456e+06	7.50312e+06	7.52444e+06	1.83197e+06	1.55198e+06	1.76497e+06	4.67104e+06	4.76114e+06	4.7173e+06	0.955322
99	369.09	207.03	370.09	C16H18O10	[M-H]-	Fraxetin-8-O-glucoside (Fraxin)	Lignans and Coumarins	524-30-1	MWSmce025	3	678893	775910	810415	132993	95687.8	122420	475218	466588	468645	0.958783
100	455.35	455.35	456.36	C30H48O3	[M-H]-	3,4-Cycloopen-cycloaltin-4(29),25-diene-24(R)-hydroxy-3-carboxylic acid	Terpenoids	-	Hmdn006855	3	283063	313214	302136	5090.82	25146.6	25619.7	172954	169974	172709	0.96256
101	347.03	203.02	348.033	C12H12O12	[M-H]-	Dehydro-L-(+)-ascorbic acid dimer	Organic acids	72691-25-9	MW0123524	3	2.14211e+06	2.24e+06	2.3343e+06	2.08929e+06	2.16464e+06	2.20342e+06	2.10277e+06	2.12231e+06	2.14394e+06	0.970024
102	451.36	89.06	450.35	C31H46O2	[M+H]+	Phylloquinone (Vitamin K1)	Others	84-80-0	MWSmce674	3	20376.7	17675.5	95420.9	22936	21048.8	12062.2	33369.1	33985.1	33873.2	0.972528
103	423.27	127.04	422.267	C24H38O6	[M+H]+	Viterotulin C	Terpenoids	-	Qmdp112303	1	552979	565090	558617	299275	300358	295760	436724	442729	434397	0.981634
104	104.07	59.01	103.063	C4H9NO2	[M+H]+	Methyl 3-aminopropanoate	Amino acids and derivatives	4138-35-6	MWSmce585	2	2.1055e+07	2.17156e+07	2.26086e+07	2.58387e+07	2.42318e+07	2.4716e+07	2.3001e+07	2.25626e+07	2.27041e+07	0.983116
105	263.13	204.12	264.136	C15H20O4	[M-H]-	Abscisic acid	Organic acids	21293-29-8	Lmtn004049	1	822313	867525	884516	602137	617085	608090	740041	752316	738971	0.996965
106	169.05	123.05	168.042	C8H8O4	[M+H]+	2,6-Dimethoxy-1,4-benzoquinone	Quinones	-	Zbsp003636	1	1.10608e+06	1.15733e+06	1.13501e+06	2.7234e+06	3.02088e+06	2.75094e+06	1.98586e+06	1.97547e+06	1.94737e+06	1.011
107	475.12	271.06	474.116	C23H22O11	[M+H]+	Apigenin-7-O-(6''-acetyl)glucoside	Flavonoids	72741-92-5	pmp000581	1	2.20774e+07	2.20466e+07	2.18941e+07	6.15768e+06	6.08629e+06	6.15502e+06	1.64518e+07	1.61963e+07	1.614e+07	1.02179
108	295.23	195.14	296.235	C18H32O3	[M-H]-	9S-Hydroxy-10E,12Z-octadecadienoic acid*	Lipids	15514-85-9	Rfmb091	1	1.90087e+06	1.97928e+06	2.00119e+06	1.63062e+06	1.64113e+06	1.64494e+06	1.6581e+06	1.64918e+06	1.68267e+06	1.04287
109	187.14	59.01	188.141	C10H20O3	[M-H]-	3-Hydroxydecanoic acid	Organic acids	14292-26-3	MW0105037	3	1.08103e+06	1.16172e+06	1.31708e+06	1.53407e+06	1.63179e+06	1.55227e+06	1.2203e+06	1.23855e+06	1.21394e+06	1.04367
110	311.22	293.21	312.23	C18H32O4	[M-H]-	9-Hydroperoxy-9Z,11E-Octadecadienoic Acid	Lipids	-	MWS80006	1	540255	527862	566097	177348	153228	169088	301669	307566	302555	1.04615
111	217.13	158.08	216.122	C8H16N4O3	[M+H]+	N-Acetyl-L-Arginine	Amino acids and derivatives	155-84-0	pme0170	3	702557	754099	755674	729647	738418	776280	667577	658414	653988	1.05017
112	285.04	133.03	286.048	C15H10O6	[M-H]-	6,7,3',4'-Tetrahydroxyflavone	Flavonoids	92915-82-7	MW0135136	3	5.32955e+06	5.56643e+06	5.46283e+06	929004	973821	908522	3.28683e+06	3.30425e+06	3.35404e+06	1.05227
113	435.09	168.01	436.101	C20H20O11	[M-H]-	1-Galloyl-6-O-Benzoyl Glucose	Phenolic acids	-	Wasn006584	2	1.24273e+06	1.43028e+06	1.39572e+06	86863.4	86157.1	90302.3	589593	601452	591630	1.06706
114	179.06	59.01	180.063	C6H12O6	[M-H]-	sorbose	Others	-	Zamn00402	1	4.70251e+06	4.9121e+06	5.34111e+06	4.5357e+06	4.69563e+06	4.20907e+06	4.2436e+06	4.3224e+06	4.32403e+06	1.07004
115	252.11	136.06	251.102	C10H13N5O3	[M+H]+	Cordycepin (3'-Deoxyadenosine)*	Nucleotides and derivatives	73-03-0	mws1715	1	1.70888e+07	1.83679e+07	1.78346e+07	977636	891764	992800	8.9937e+06	9.15511e+06	8.98037e+06	1.07563
116	677.17	191.06	678.18	C31H34O17	[M-H]-	3,4-O-di-Caffeoyl-1-O-glucoside Quinic Acid	Phenolic acids	-	Zbjn003262	2	572526	663499	667103	210897	200237	179507	372813	372335	365624	1.08567
117	345.1	312.06	344.09	C18H16O7	[M+H]+	Penduletin (5,4'-Dihydroxy-3,6,7-trimethoxyflavone)*	Flavonoids	569-80-2	Lmjp005871	2	3.17597e+07	3.34525e+07	3.28847e+07	1.13942e+07	1.09808e+07	11149985	1.97451e+07	1.99836e+07	2.01805e+07	1.09183
118	520.34	184.07	519.332	C26H50NO7P	[M+H]+	LysoPC 18:2(2n isomer)	Lipids	-	pmp001251	1	2.59399e+06	2.54627e+06	2.70399e+06	1.8976e+06	1.8614e+06	1.89868e+06	2.14258e+06	2.11557e+06	2.09618e+06	1.10026
119	116.07	70.07	115.063	C5H9NO2	[M+H]+	Pterolactam	Alkaloids	38072-88-7	MWStz040	3	8.41201e+06	8.58195e+06	8.1188e+06	1.48927e+07	1.50385e+07	1.51036e+07	1.27214e+07	1.25486e+07	1.2828e+07	1.11012
120	273.08	153.02	272.068	C15H12O5	[M+H]+	Naringenin chalcone; 2',4,4',6'-Tetrahydroxychalcone	Flavonoids	73692-50-9	pme2960	2	6.05176e+06	5.9998e+06	6.11301e+06	3.29459e+06	3.28835e+06	3.33841e+06	4.72911e+06	4.75382e+06	4.83072e+06	1.11058
121	375.11	345.06	374.1	C19H18O8	[M+H]+	5,7-Dihydroxy-6,3',4',5'-tetramethoxyflavone (Arteanoflavone)	Flavonoids	68710-17-8	Hmmp007513	3	5.52718e+06	5.75163e+06	6.05035e+06	9.36516e+06	9.03195e+06	9.2607e+06	6.83593e+06	6.85645e+06	6.71609e+06	1.11443
122	209.08	177.05	208.074	C11H12O4	[M+H]+	Ferulic acid methyl ester	Phenolic acids	2309-07-1	mws1212	3	1.57619e+06	1.60403e+06	1.44996e+06	203696	179260	191446	936088	922421	915890	1.11448
123	284.1	152.06	283.092	C10H13N5O5	[M+H]+	Guanosine	Nucleotides and derivatives	118-00-3	pme1178	1	3.42302e+06	3.80571e+06	3.82446e+06	2.9788e+06	3.32906e+06	3.42578e+06	3.03516e+06	3.02268e+06	2.97178e+06	1.11543
124	345.1	330.07	344.09	C18H16O7	[M+H]+	7,8-Dihydroxy-5,6,4'-trimethoxyflavone*	Flavonoids	-	Zmhp004065	1	2.55419e+06	2.67786e+06	2.71405e+06	1.14557e+06	1.12595e+06	1.05859e+06	1.71285e+06	1.7476e+06	1.71579e+06	1.11663
125	136.04	118.03	135.035	C4H9NO2S	[M+H]+	L-Homocysteine	Amino acids and derivatives	6027-13-0	pme0057	3	608165	636702	454480	518220	601396	562732	551577	540403	550570	1.12892
126	146.06	118.06	145.053	C9H7NO	[M+H]+	Α-hydroxyquinoline	Alkaloids	-	Wbmp002283	1	553513	560161	566764	1.0303e+06	944411	950121	718197	728967	734598	1.14588
127	375.11	299.06	374.1	C19H18O8	[M+H]+	Casticin (5,3'-Dihydroxy-3,6,7,4'-Tetramethoxyflavone)	Flavonoids	479-91-4	pmp000789	1	1.10854e+07	1.14778e+07	1.14001e+07	1.18294e+07	1.12697e+07	1.15502e+07	1.04527e+07	1.02152e+07	1.03361e+07	1.14926
128	299.06	284.04	300.063	C16H12O6	[M-H]-	5,7,2'-Trhiyroxy-8-methoxyflavone	Flavonoids	-	Zmhn003257	1	1.94019e+07	2.04936e+07	2.13503e+07	1.15424e+07	1.17255e+07	1.17711e+07	1.51261e+07	1.54481e+07	1.54112e+07	1.1497
129	239.24	223.24	240.245	C16H32O	[M-H]-	Palmitaldehyde	Lipids	629-80-1	pme2827	3	4.11265e+06	5.11508e+06	4.86336e+06	6.50566e+06	6.25733e+06	6.29643e+06	6.64887e+06	6.53521e+06	6.50423e+06	1.16046
130	285.21	223.21	286.214	C16H30O4	[M-H]-	Hexadecanedioic acid	Lipids	505-54-4	MWSslk132	2	453378	484862	512954	182441	173203	173806	308177	312899	315321	1.16403
131	329.23	229.15	330.241	C18H34O5	[M-H]-	9,10,13-Trihydroxy-11-Octadecenoic Acid	Lipids	29907-57-1	pmn001694	1	1.87397e+07	1.90645e+07	1.93042e+07	2.61803e+06	2.55278e+06	2.63979e+06	9.86964e+06	1.00731e+07	1.00709e+07	1.1679
132	341.11	89.02	342.116	C12H22O11	[M-H]-	Isomaltulose	Others	13718-94-0	mws5038	1	48530962	4.38505e+07	4.77115e+07	3.95944e+07	4.10621e+07	4.22895e+07	4.36501e+07	4.39759e+07	4.2976e+07	1.17141
133	565.16	433.11	564.148	C26H28O14	[M+H]+	Hispidulin-8-C-(2''-O-xylosyl)xyloside	Flavonoids	-	Lmnp003080	2	1.59135e+07	1.58125e+07	1.62998e+07	8.88878e+06	8.40828e+06	8.95687e+06	1.116e+07	1.14182e+07	1.13429e+07	1.17452
134	221.19	119.08	220.183	C15H24O	[M+H]+	Eremofukinone	Terpenoids	-	Lhfp110340	2	1.58034e+06	1.40539e+06	1.53964e+06	1.04002e+06	1.22753e+06	1.00376e+06	1.20605e+06	1.20808e+06	1.23175e+06	1.17565
135	567.1	319.04	566.091	C24H22O16	[M+H]+	Myricetin-3-O-(6''-malony)glucoside	Flavonoids	-	Lmtp004126	1	4.80573e+06	4.29982e+06	4.42118e+06	8.47231e+06	9.27835e+06	7.69393e+06	6.74715e+06	6.78253e+06	6.90015e+06	1.17618
136	189.12	126.09	188.116	C8H16N2O3	[M+H]+	N6-Acetyl-L-lysine	Amino acids and derivatives	692-04-6	pme0122	3	3.41511e+06	3.22841e+06	4.02174e+06	4.02852e+06	4.50125e+06	4.35611e+06	4.00606e+06	3.93028e+06	3.92149e+06	1.1763
137	131.07	85.07	132.079	C6H12O3	[M-H]-	2-Hydroxy-4-methylpentanoic acid	Organic acids	498-36-2	Lmrn002746	1	1.56957e+06	1.75362e+06	1.78794e+06	9.87127e+06	9.54601e+06	9.29645e+06	4.78334e+06	4.88993e+06	4.87378e+06	1.18471
138	217.16	129.07	216.151	C15H20O	[M+H]+	alpha-hexylcinnamaldehyde	Phenolic acids	101-86-0	MWS1743	2	393965	407413	419050	147866	161026	147638	279531	275865	282471	1.18492
139	345.1	315.05	344.09	C18H16O7	[M+H]+	Tambulin	Flavonoids	571-72-2	Wagp008399	1	5.17983e+06	5.13657e+06	5.1641e+06	2.08356e+06	1.9965e+06	2.09642e+06	3.42959e+06	3.41594e+06	3.49288e+06	1.19119
140	363.17	201.11	364.173	C16H28O9	[M-H]-	Glucosyl 6,9-dihydroxydec-4-enoic acid	Others	-	Wasn003942	2	380022	429337	419251	180329	135424	160879	269966	265499	271849	1.21207
141	227.16	131.08	226.157	C13H22O3	[M+H]+	Corchoionol A	Terpenoids	189351-22-2	Lsmp010418	1	8.19822e+06	7.45757e+06	7.35369e+06	4.96364e+06	4.99555e+06	4.86278e+06	6.32062e+06	6.17802e+06	6.20572e+06	1.21283
142	299.26	299.26	300.266	C18H36O3	[M-H]-	3-Hydroxyoctadecanoic Acid	Lipids	45261-96-9	Lmqn008288	2	972322	1.54163e+06	1.42284e+06	1.63702e+06	1.93288e+06	1.76488e+06	1.69084e+06	1.66516e+06	1.70569e+06	1.21533
143	130.09	84.08	129.09	C5H11N3O	[M+H]+	4-Guanidinobutanal	Others	-	Zmdp000376	2	3.48811e+06	3.3999e+06	3.53025e+06	8.20967e+06	8.01005e+06	7.51052e+06	5.82311e+06	5.69801e+06	5.70679e+06	1.21595
144	341.09	179.03	340.079	C15H16O9	[M+H]+	5,7-Dihydroxychromone glucoside	Others	-	Layp002880	1	6.02408e+06	6.66933e+06	1.0822e+06	5.18872e+06	4.21554e+06	4.2765e+06	5.44874e+06	5.44654e+06	5.33248e+06	1.22934
145	179.06	59.01	180.063	C6H12O6	[M-H]-	D-Glucose	Others	50-99-7	mws4170	1	4.50411e+06	4.99124e+06	4.86321e+06	4.35791e+06	4.34599e+06	4.2063e+06	4.32554e+06	4.43309e+06	4.37335e+06	1.23098
146	287.06	125.02	288.063	C15H12O6	[M-H]-	2-Hydroxy-2,3-dihydrogenistein	Flavonoids	-	Lmdn006025	3	505320	562236	552942	300623	318432	311298	409709	419925	413875	1.23929
147	251.2	191.18	250.193	C16H26O2	[M+H]+	Sclareolide	Terpenoids	564-20-5	mws4008	1	361344	370009	451430	856772	895956	958337	591780	596108	581747	1.24889
148	353.27	261.22	352.261	C21H36O4	[M+H]+	1-α-Linolenoyl-glycerol*	Lipids	-	Lmhp011562	1	2.65508e+06	2.61252e+06	2.74278e+06	3.4757e+06	3.78066e+06	3.70455e+06	3.11431e+06	3.15226e+06	3.1933e+06	1.25286
149	468.31	184.07	467.301	C22H46NO7P	[M+H]+	LysoPC 14:0	Lipids	20559-16-4	pmd0130	1	2.03344e+07	2.07723e+07	2.03023e+07	1.35248e+07	1.38144e+07	1.3398e+07	1.56995e+07	1.6082e+07	1.5795e+07	1.25517
150	299.08	137.02	300.084	C13H16O8	[M-H]-	Salicylic acid-2-O-glucoside	Phenolic acids	10366-91-3	pmb3142	3	4.07983e+07	4.36305e+07	4.5005e+07	2.31731e+07	2.23674e+07	2.37713e+07	3.27142e+07	3.34537e+07	3.34176e+07	1.2559
151	285.08	270.05	284.068	C16H12O5	[M+H]+	3',7-dihydroxy-4'-methoxyflavone	Flavonoids	-	Hmlp005624	1	2.18366e+06	2.19533e+06	2.25738e+06	2.64413e+06	3.10788e+06	2.79251e+06	2.23478e+06	2.28732e+06	2.28101e+06	1.265
152	611.16	287.05	610.153	C27H30O16	[M+H]+	Luteolin-7-O-gentiobioside*	Flavonoids	-	Hmpp002612	2	3.51694e+06	3.69877e+06	3.5623e+06	1.25914e+07	1.1702e+07	1.27423e+07	6.62986e+06	6.71242e+06	6.801e+06	1.27463
153	522.36	184.07	521.348	C26H52NO7P	[M+H]+	LysoPC 18:1(2n isomer)	Lipids	-	Lmhp010190	1	2.12096e+07	2.17292e+07	2.27656e+07	8.13639e+06	7.77366e+06	7.81241e+06	1.39104e+07	1.39002e+07	1.35994e+07	1.27996
154	133.01	71.01	134.022	C4H6O5	[M-H]-	L-Malic acid	Organic acids	97-67-6	mws0275	1	1.58379e+06	1.67113e+06	1.73171e+06	2.44551e+06	2.31716e+06	2.47179e+06	1.93691e+06	1.93364e+06	1.97844e+06	1.28094
155	391.2	161.05	392.205	C18H32O9	[M-H]-	1-O-Acetyl-Glucopyranose 6-Hydroxydecanoate	Others	-	Wafn003633	1	253351	244398	240929	389014	386744	403741	297230	290385	296741	1.29533
156	451.12	289.07	450.116	C21H22O11	[M+H]+	Okanin-3'-O-β-D-glucoside*	Flavonoids	-	zjgp122004	2	3.95032e+06	4.00826e+06	3.65846e+06	2.46311e+06	2.82875e+06	2.6232e+06	3.04715e+06	3.05453e+06	3.11954e+06	1.29606
157	235.17	118.09	234.158	C10H22N2O4	[M+H]+	L-Lysine-Butanoic Acid	Amino acids and derivatives	80407-71-2	pmb0962	3	52715.7	58343.7	53199.2	186425	218609	169410	93783.4	94273.1	91937.6	1.31961
158	269.29	209.23	270.292	C18H38O	[M-H]-	1-Octadecanol	Lipids	112-92-5	pmf0293	3	25337.3	29540.9	29789.2	24081.8	26003.5	29503.6	24269.6	24259.5	24823.5	1.31986
159	165.06	103.06	166.063	C9H10O3	[M-H]-	2-Hydroxy-3-phenylpropanoic acid	Phenolic acids	7326-19-4	Lmrn003000	1	127929	129536	143225	2.60294e+06	2.58975e+06	2.61271e+06	1.27023e+06	1.24124e+06	1.24191e+06	1.32267
160	523.14	361.1	522.137	C24H26O13	[M+H]+	5,2',5'-Trihydroxy-3,7,4'-trimethoxyflavone-2'-O-β-D-glucoside	Flavonoids	-	Lagp004342	1	1.54112e+07	16720989	1.6352e+07	2.3517e+07	2.26189e+07	2.33006e+07	1.79184e+07	1.83138e+07	1.83578e+07	1.32981
161	115	71.01	116.011	C4H4O4	[M-H]-	Fumaric acid	Organic acids	110-17-8	mws0376	3	3.30193e+06	3.52083e+06	3.6798e+06	4.97155e+06	4.51976e+06	4.67525e+06	4.16253e+06	4.16869e+06	4.07032e+06	1.33299
162	283.07	151.03	284.076	C10H12N4O6	[M-H]-	Xanthosine	Nucleotides and derivatives	146-80-5	mws0668	1	7.16032e+06	8.13852e+06	8.21107e+06	8.27731e+06	8.27907e+06	8.43622e+06	7.66494e+06	7.66003e+06	7.48688e+06	1.33375
163	235.17	67.05	234.162	C15H22O2	[M+H]+	8-Keto-9(10)-α-patchoulene-4α-ol	Terpenoids	-	Lhgp080602	3	3.79682e+06	3.83062e+06	3.26525e+06	3.36987e+06	3.76628e+06	4.07159e+06	3.35264e+06	3.40302e+06	3.31367e+06	1.33476
164	301.07	286.05	300.063	C16H12O6	[M+H]+	5,7,3',5'-tetrahydroxy-6-methylfavanone	Flavonoids	-	Hajp007218	1	5.30566e+06	5.93431e+06	5.88258e+06	3.22681e+06	3.27153e+06	3.30581e+06	4.29446e+06	4.23342e+06	4.18146e+06	1.33514
165	207.09	59.01	208.095	C8H16O6	[M-H]-	Dambonitol	Others	523-94-4	Lmsn000954	2	1.89126e+06	1.97234e+06	2.05125e+06	3.0848e+06	3.05444e+06	2.91855e+06	2.51916e+06	2.48964e+06	2.45274e+06	1.33805
166	299.26	253.25	300.266	C18H36O3	[M-H]-	DL-2-hydroxystearic acid*	Lipids	629-22-1	MWS4295	3	136690	56983	48825.3	122020	102100	75253.8	160628	160333	156793	1.33987
167	463.12	301.07	462.116	C22H22O11	[M+H]+	Diosmetin-7-O-galactoside	Flavonoids	-	pmp000579	1	4.03924e+06	4.46357e+06	4.22173e+06	3.70491e+06	3.84161e+06	3.90254e+06	3.55798e+06	3.63226e+06	3.64904e+06	1.34126
168	518.32	184.07	517.317	C26H48NO7P	[M+H]+	LysoPC 18:3(2n isomer)	Lipids	-	pmb0865	1	1.86408e+06	1.79206e+06	1.92109e+06	1.26393e+06	1.31924e+06	1.34244e+06	1.44368e+06	1.40543e+06	1.42513e+06	1.34269
169	325.09	163.04	324.084	C15H16O8	[M+H]+	Mahaleboside	Lignans and Coumarins	-	Lcyp000672	1	3.90136e+06	3.37451e+06	2.44101e+06	3.23162e+06	3.4027e+06	3.15818e+06	3.75645e+06	3.81508e+06	3.71433e+06	1.34506
170	259.02	96.97	260.03	C6H13O9P	[M-H]-	D-Fructose 6-Phosphate*	Others	643-13-0	MWS2442	1	2.03359e+06	2.18946e+06	1.4696e+06	4.0048e+06	3.09421e+06	2.75774e+06	2.93435e+06	2.98653e+06	3.01361e+06	1.35274
171	252.23	196.2	251.225	C16H29NO	[M+H]+	N-Isobutyl-2E,4E-dodedienamide	Alkaloids	-	pmp000479	1	709224	724526	719455	292361	332075	368638	490194	484490	477112	1.35529
172	515.14	191.06	516.148	C22H28O14	[M-H]-	4-O-(3'-O-alpha-D-Glucopyranosyl)caffeoylquinic acid	Phenolic acids	1401352-63-3	Yajn002315	1	2.5099e+07	2.67297e+07	2.65699e+07	8.56111e+06	8.73788e+06	7.7493e+06	1.59396e+07	1.55332e+07	1.58533e+07	1.35716
173	132.03	88.04	133.037	C4H7NO4	[M-H]-	L-Aspartic Acid	Amino acids and derivatives	56-84-8	mws0219	1	2.02654e+06	2.16263e+06	2.21381e+06	1.15846e+07	1.18583e+07	1.21689e+07	6.85442e+06	6.85267e+06	7.01637e+06	1.36092
174	224.09	136.08	223.084	C11H13NO4	[M+H]+	N-Acetyl-L-tyrosine	Amino acids and derivatives	537-55-3	mws0520	3	268624	295277	306110	129392	131442	128855	185206	189842	185707	1.36122
175	482.32	184.07	481.317	C23H48NO7P	[M+H]+	LysoPC 15:0(2n isomer)	Lipids	-	Lmhp009129	1	1.76434e+07	1.74851e+07	1.87009e+07	2.9347e+07	2.89068e+07	2.92466e+07	2.20841e+07	2.17994e+07	2.24013e+07	1.36264
176	151.08	91.05	150.068	C9H10O2	[M+H]+	2-Methoxy-4-ethenylphenol	Phenolic acids	7786-61-0	Lmxp001668	3	128145	148176	140305	130479	123106	123265	135767	132813	136252	1.37958
177	293.21	293.21	294.219	C18H30O3	[M-H]-	Machilusolide D	Others	-	Lmmn006306	2	3.54085e+06	3.67475e+06	3.58333e+06	3.09409e+06	2.73177e+06	2.63135e+06	2.90257e+06	2.87878e+06	2.95741e+06	1.38442
178	116.07	70.06	115.063	C5H9NO2	[M+H]+	3-hydroxy-1-methylpyrrolidin-2-one	Alkaloids	132996-63-5	Yacp000453	3	8.41961e+06	8.37682e+06	8.43835e+06	1.5367e+07	1.54419e+07	1.52997e+07	1.28692e+07	1.2565e+07	1.25647e+07	1.38749
179	130.09	84.08	129.079	C6H11NO2	[M+H]+	L-Pipecolic Acid	Organic acids	3105-95-1	MWS0811	2	3.14861e+06	3.36509e+06	2.97634e+06	7.30001e+06	6.99685e+06	7.13694e+06	5.23525e+06	5.31175e+06	5.1657e+06	1.39478
180	104.07	69.03	103.063	C4H9NO2	[M+H]+	γ-Aminobutyric acid	Organic acids	56-12-2	pme3011	2	681828	662358	608857	489605	425356	406968	547123	539227	532006	1.40158
181	335.22	253.22	336.23	C20H32O4	[M-H]-	3,9-Dihydroxy-13(14)-labden-16,15-olide	Terpenoids	-	Wbmn013660	1	4.30155e+06	3.76088e+06	3.73993e+06	3.47782e+06	3.1934e+06	3.0313e+06	3.78911e+06	3.78637e+06	3.88077e+06	1.40699
182	587.1	303.09	586.096	C27H22O15	[M+H]+	Quercetin-3-O-(2''-O-galloyl)Arabinoside	Flavonoids	-	Lmfp005436	2	2.6809e+06	2.83323e+06	2.73377e+06	162528	182820	199850	1.4021e+06	1.39509e+06	1.36531e+06	1.40762
183	496.34	184.07	495.332	C24H50NO7P	[M+H]+	LysoPC 16:0(2n isomer)	Lipids	-	pmd0132	1	4.91811e+06	4.94256e+06	4.91896e+06	5.11828e+06	5.45014e+06	5.33629e+06	5.12413e+06	4.99911e+06	5.00302e+06	1.40967
184	147.08	84.04	146.069	C5H10N2O3	[M+H]+	L-Glutamine	Amino acids and derivatives	56-85-9	pme0193	1	5.55805e+06	4.87112e+06	5.66112e+06	1.55657e+07	1.5791e+07	1.55335e+07	1.08693e+07	1.05841e+07	1.06416e+07	1.40992
185	129.02	85.03	130.027	C5H6O4	[M-H]-	Citraconic acid	Organic acids	498-23-7	mws0425	3	1.66903e+06	1.93388e+06	2.13955e+06	1.54947e+06	1.54442e+06	1.57256e+06	1.56646e+06	1.52585e+06	1.5603e+06	1.41131
186	171.1	99.08	172.11	C9H16O3	[M-H]-	9-Oxononanoic acid	Organic acids	2553-17-5	Lmbn003524	3	49849.8	39368	59724.4	35102.4	38509.5	39108.1	41114.8	40260.8	41364.9	1.41501
187	132.1	86.1	131.095	C6H13NO2	[M+H]+	L-Norleucine*	Amino acids and derivatives	327-57-1	mws1587	1	6.85201e+06	7.25886e+06	6.997e+06	9.3931e+06	1.10227e+07	1.09577e+07	7.39039e+06	7.31944e+06	7.52721e+06	1.42483
188	252.11	136.06	251.102	C10H13N5O3	[M+H]+	2'-Deoxyadenosine*	Nucleotides and derivatives	958-09-8	pme3961	1	2.63999e+07	2.90401e+07	2.86488e+07	1.63155e+06	1.55264e+06	1.6988e+06	1.45345e+07	1.46663e+07	1.42597e+07	1.43195
189	271.06	153.02	270.053	C15H10O5	[M+H]+	Apigenin; 4',5,7-Trihydroxyflavone	Flavonoids	520-36-5	MWS20151	1	2.20304e+07	2.32575e+07	2.34061e+07	1.3657e+07	1.38494e+07	1.35467e+07	1.74345e+07	1.70576e+07	1.75287e+07	1.43747
190	491.12	287.05	490.111	C23H22O12	[M+H]+	Kaempferol-3-O-(2''-O-acetyl)glucoside	Flavonoids	-	Lmmp003903	1	5.27459e+06	5.53586e+06	5.25482e+06	1.6352e+06	1.71161e+06	1.76147e+06	3.32784e+06	3.23655e+06	3.30452e+06	1.4417
191	277.22	93.07	276.209	C18H28O2	[M+H]+	14,15-Dehydrocrepenynic acid	Lipids	4154-44-3	pma0461	3	5.47372e+06	5.68563e+06	5.5182e+06	4.51491e+06	4.53701e+06	4.53215e+06	4.7424e+06	4.78319e+06	4.87807e+06	1.44982
192	144.07	126.06	145.074	C6H11NO3	[M-H]-	Allysine(6-Oxo DL-Norleucine)	Amino acids and derivatives	1962-83-0	pme3351	3	128902	158133	153020	219333	234199	245774	171792	167735	172269	1.46058
193	221.19	119.09	220.183	C15H24O	[M+H]+	epishyobunone	Terpenoids	39020-72-9	Sacp008354	1	1.39022e+06	1.55976e+06	1.66457e+06	824158	845705	822692	1.10223e+06	1.13421e+06	1.12504e+06	1.46962
194	127.04	81.03	126.032	C6H6O3	[M+H]+	Phloroglucinol; 1,3,5-Benzenetriol	Phenolic acids	108-73-6	NK10264324	3	624390	719567	690447	436803	432749	399400	598536	593522	610715	1.4714
195	120.07	74.06	119.058	C4H9NO3	[M+H]+	L-Homoserine	Amino acids and derivatives	672-15-1	mws0671	3	960249	785933	804547	4.25614e+06	4.30274e+06	4.2432e+06	1.31617e+06	1.35453e+06	1.34341e+06	1.47503
196	215.14	159.08	214.136	C15H18O	[M+H]+	farfugin A	Terpenoids	-	Smdp010680	3	2.02669e+06	2.21329e+06	2.34239e+06	1.23951e+06	1.09934e+06	1.19389e+06	1.72918e+06	1.68904e+06	1.73637e+06	1.48444
197	166.09	120.08	165.079	C9H11NO2	[M+H]+	L-Phenylalanine	Amino acids and derivatives	63-91-2	pme0021	1	2.63368e+06	2.77306e+06	2.87386e+06	5.12442e+06	5.03709e+06	5.00424e+06	3.83517e+06	3.92544e+06	3.81811e+06	1.49438
198	480.31	339.29	479.301	C23H46NO7P	[M+H]+	LysoPE 18:1(2n isomer)	Lipids	-	pmb0856	3	1.80718e+06	2.14504e+06	1.7057e+06	2.4179e+06	2.22698e+06	2.46156e+06	2.15092e+06	2.19646e+06	2.21431e+06	1.49452
199	269.05	151	270.053	C15H10O5	[M-H]-	Galangin (3,5,7-Trihydroxyflavone)	Flavonoids	548-83-4	Lmyn006227	1	3.60153e+07	4.005e+07	3.89207e+07	2.42803e+07	2.5807e+07	2.60001e+07	3.07406e+07	3.12165e+07	3.16811e+07	1.5065
200	124.04	78.03	123.032	C6H5NO2	[M+H]+	Isonicotinic acid	Others	55-22-1	Lmbp000668	2	2.81478e+06	2.98948e+06	2.99674e+06	8.54869e+06	8.84613e+06	8.34789e+06	5.94748e+06	5.78251e+06	5.92155e+06	1.50777
201	167.03	123.04	166.027	C8H6O4	[M+H]+	Piperonylic acid	Organic acids	94-53-1	Zbdp002392	2	3.69736e+06	4.12103e+06	3.86288e+06	4.26604e+06	4.02649e+06	4.16967e+06	3.82406e+06	3.91775e+06	3.81121e+06	1.5102
202	109.06	65.04	108.058	C7H8O	[M+H]+	m-Cresol	Phenolic acids	108-39-4	MWS1776	1	5.25278e+06	5.44852e+06	5.45834e+06	9.41971e+06	8.93666e+06	9.56272e+06	6.83583e+06	6.66905e+06	6.65194e+06	1.51203
203	193.05	135.05	194.058	C10H10O4	[M-H]-	Methyl caffeate	Phenolic acids	3843-74-1	Lmdn003756	2	1.15849e+06	1.37077e+06	1.33773e+06	759198	813599	789196	980356	951426	962603	1.51213
204	233.15	159.12	232.146	C15H20O2	[M+H]+	Isoalantolactone	Terpenoids	470-17-7	Qmqp102534	2	4.68959e+06	4.71518e+06	4.84e+06	1.37342e+06	1.32263e+06	1.33483e+06	3.0834e+06	3.17637e+06	3.11456e+06	1.51436
205	138.06	94.07	137.048	C7H7NO2	[M+H]+	Trigonelline	Alkaloids	535-83-1	pme2268	1	1.73089e+07	16475858	1.60235e+07	2.43998e+06	2.86332e+06	2.42116e+06	1.02128e+07	1.04946e+07	1.04769e+07	1.51861
206	317.07	302.04	316.058	C16H12O7	[M+H]+	Capillarisin	Others	56365-38-9	Zmzp006646	1	1.20994e+06	1.26935e+06	1.05929e+06	659117	625869	661930	894476	869560	891003	1.52482
207	166.07	124.05	165.065	C6H7N5O	[M+H]+	6-O-methylguanine	Nucleotides and derivatives	20535-83-5	MWS4525	2	1.83539e+06	2.04334e+06	2.01324e+06	714372	762388	892025	1.30805e+06	1.26886e+06	1.28593e+06	1.52613
208	205.09	146.06	204.09	C11H12N2O2	[M+H]+	DL-Tryptophan	Amino acids and derivatives	54-12-6	MWSmce056	1	3.33659e+06	3.36141e+06	3.27736e+06	6.70624e+06	6.26311e+06	6.79903e+06	4.51621e+06	4.58841e+06	4.44905e+06	1.54263
209	207.14	165.09	206.131	C13H18O2	[M+H]+	4-Hydroxy-3,5-diisopropylbenzaldehyde	Phenolic acids	10537-86-7	pmb1587	3	81171.6	43244.3	47914.4	68623.1	65897.9	82193.1	119446	120427	116868	1.54579
210	175.11	70.06	174.112	C6H14N4O2	[M+H]+	L-Arginine	Amino acids and derivatives	74-79-3	MWSmce119	1	8.13843e+06	8.57618e+06	8.41529e+06	1.33346e+07	13602303	1.38943e+07	1.10543e+07	1.07176e+07	1.08899e+07	1.54614
211	147.11	84.08	146.106	C6H14N2O2	[M+H]+	L-Lysine	Amino acids and derivatives	56-87-1	pme0026	1	7.10328e+06	1.76867e+07	1.9647e+07	5.00788e+07	5.18117e+07	5.53949e+07	3.42164e+07	3.3176e+07	3.3619e+07	1.5506
212	359.08	329.03	360.084	C18H16O8	[M-H]-	Acerosin	Flavonoids	15835-74-2	Lmxn007456	1	2.54034e+07	2.37481e+07	2.48567e+07	6.43679e+06	6.1591e+06	6.39526e+06	1.46857e+07	1.50504e+07	1.51247e+07	1.57151
213	345.09	330.07	344.09	C18H16O7	[M+H]+	Rivularin	Flavonoids	70028-59-0	Smbp005175	3	2.55136e+06	2.788e+06	2.84605e+06	1.20476e+06	1.12314e+06	1.1671e+06	1.94466e+06	1.95888e+06	1.90055e+06	1.57193
214	479.12	317.07	478.111	C22H22O12	[M+H]+	Rhamnetin-3-O-Glucoside	Flavonoids	27875-34-9	Lmjp002906	2	7.63347e+06	7.77716e+06	8.70253e+06	1.51827e+06	6.84028e+06	6.6041e+06	7.40471e+06	7.63932e+06	7.49566e+06	1.57436
215	522.36	184.07	521.348	C26H52NO7P	[M+H]+	LysoPC 18:1	Lipids	-	pmp001281	2	7.28927e+06	7.22363e+06	7.47515e+06	6.46293e+06	4.93378e+06	4.72844e+06	5.73692e+06	5.58131e+06	5.5837e+06	1.58259
216	409.21	161.05	350.194	C16H30O8	[M+CH3COOH-H]-	Glucopyranose 6-Hydroxydecanoate	Others	-	Wafn003182	1	54395.2	68709.5	65971.9	125723	98080.2	113194	86161.8	88900.5	87126.7	1.58943
217	461.11	285.08	460.101	C22H20O11	[M+H]+	Wogonin-7-O-Glucuronide (Wogonoside)	Flavonoids	51059-44-0	MWSHY0184	2	413257	415806	443993	1.98225e+06	1.9182e+06	1.98214e+06	975320	952042	946598	1.59249
218	361.09	300.06	360.084	C18H16O8	[M+H]+	Arcapillin (2',4',5-trihydroxy-5',6,7-trimethoxyflavone)	Flavonoids	83162-82-7	Lmjp004839	2	3.49088e+06	3.50839e+06	4.28318e+06	1.08921e+06	972769	985614	2.33501e+06	2.35889e+06	2.28555e+06	1.60772
219	249.15	205.16	250.157	C15H22O3	[M-H]-	4,5-Epoxyartemisinic Acid	Terpenoids	92466-31-4	Lmjn006711	2	346844	386664	408596	64541.7	58266.1	58884.3	195245	201149	200352	1.61054
220	565.16	427.1	564.148	C26H28O14	[M+H]+	Apigenin-6-C-(2''-glucosyl)arabinoside	Flavonoids	-	Lmtp002474	1	1.41468e+07	1.56933e+07	13463305	5.60695e+06	7.03836e+06	6.10388e+06	1.02064e+07	9.95623e+06	1.02637e+07	1.61216
221	381.2	299.2	382.214	C24H30O4	[M-H]-	(Z)-3,8-Dihydro 6,6·;7,3'a-diligustilide	Others	-	Zmcp102206	1	735119	869378	725171	1.8667e+06	1.69623e+06	1.85724e+06	1.14778e+06	1.1705e+06	1.13351e+06	1.62142
222	327.22	291.2	328.225	C18H32O5	[M-H]-	9,12,13-Trihydroxy-10,15-octadecadienoic acid	Lipids	-	pmn001691	1	731972	754645	752232	283036	283212	277921	515553	519298	531770	1.62597
223	421.08	241.01	422.082	C12H23O14P	[M-H]-	Sucrose-6-phosphate	Others	-	mws1089	1	3.33373e+06	3.6945e+06	3.73229e+06	2.87953e+06	2.80704e+06	2.80599e+06	3.3285e+06	3.33322e+06	3.42552e+06	1.62693
224	549.12	463.12	548.117	C25H24O14	[M+H]+	Diosmetin-7-O-(6''-malonyl)glucoside	Flavonoids	-	pmp000588	1	1.43812e+07	1.48842e+07	1.57718e+07	3.56826e+07	3.41473e+07	3.78402e+07	2.32437e+07	2.39745e+07	2.38216e+07	1.62773
225	167.03	123.05	168.042	C8H8O4	[M-H]-	3,4-Dihydroxybenzeneacetic acid	Phenolic acids	102-32-9	pme2598	3	1.19792e+06	1.00573e+06	1.04329e+06	607495	643830	814968	1.04463e+06	1.0506e+06	1.01868e+06	1.63464
226	144.07	84.04	143.058	C6H9NO3	[M+H]+	Methyl L-pyroglutamate	Alkaloids	4931-66-2	MWSmce582	3	678027	670982	646087	918284	887596	882158	804726	779139	788642	1.63545
227	549.24	243.1	548.241	C32H36O8	[M+H]+	Artanomaloide	Terpenoids	112823-41-3	Cmap003488	2	2.41517e+06	2.327e+06	2.29732e+06	5810.17	9389.09	7449.11	1.28038e+06	1.31938e+06	1.28551e+06	1.63639
228	373.22	211.17	372.215	C19H32O7	[M+H]+	3-Hydroxy-beta-ionol 3-Glucoside	Others	-	Wagp005297	3	301465	217998	234323	107847	151954	81071.1	177577	173510	179120	1.63973
229	518.32	184.07	517.317	C26H48NO7P	[M+H]+	LysoPC 18:3	Lipids	-	pmb0854	1	1.84254e+06	1840080	1.86909e+06	1.26988e+06	1.25263e+06	1.35622e+06	1.48744e+06	1.46131e+06	1.43928e+06	1.64831
230	546.36	184.07	545.348	C28H52NO7P	[M+H]+	LysoPC 20:3	Lipids	1199257-41-4	Lmhp009890	1	6.11595e+06	6.33588e+06	6.31036e+06	5.15976e+06	5.5573e+06	5.27315e+06	5.44521e+06	5.51295e+06	5.62586e+06	1.65087
231	313.24	251.24	314.246	C18H34O4	[M-H]-	12,13-DHOME; (9Z)-12,13-Dihydroxyoctadec-9-enoic acid	Lipids	263399-35-5	Lmbn005487	1	2.63267e+06	2.74041e+06	2.79974e+06	239710	251423	244988	1.4785e+06	1.43788e+06	1.43588e+06	1.65778
232	201.12	183.11	202.132	C9H18N2O3	[M-H]-	dl-Alanyl-dl-leucine	Amino acids and derivatives	1999-42-4	MW0105537	3	728249	695777	742414	1.46325e+06	1.47691e+06	1.50883e+06	1.03622e+06	1.02561e+06	1.0594e+06	1.66089
233	179.05	59.01	180.063	C6H12O6	[M-H]-	Inositol	Others	87-89-8	Hmln000297	1	4.80941e+06	5.13415e+06	4.89174e+06	4.08363e+06	4.30037e+06	3.96738e+06	4.50439e+06	4.612e+06	4.46713e+06	1.66146
234	535.04	323.03	536.044	C14H22N2O16P2	[M-H]-	Uridine-5'-Diphosphate-D-Xylose	Nucleotides and derivatives	3616-06-6	Zmfn000481	3	5.93108e+06	5.66625e+06	5.51827e+06	2.90375e+06	3.02214e+06	2.92342e+06	4.73018e+06	4.59975e+06	4.59027e+06	1.68493
235	344.04	150.04	345.047	C10H12N5O7P	[M-H]-	Guanosine 3',5'-cyclic monophosphate	Nucleotides and derivatives	7665-99-8	mws0609	1	6.36876e+06	7.54334e+06	7.89829e+06	624016	567606	574136	3.7842e+06	3.65921e+06	3.7126e+06	1.68661
236	477.14	315.08	476.132	C23H24O11	[M+H]+	5,2'-Dihydroxy-7,8-dimethoxyflavone glycoside	Flavonoids	-	pmp000172	3	730904	745007	778846	1.72887e+06	1.63077e+06	1.53243e+06	1.20009e+06	1.19086e+06	1.16173e+06	1.69051
237	325.09	163.04	324.084	C15H16O8	[M+H]+	Skimmin (7-Hydroxycoumarin-7-O-glucoside)	Lignans and Coumarins	93-39-0	Lhqp101805	1	2.86577e+07	2.91359e+07	2.93318e+07	1.95947e+07	3.90563e+06	3.86954e+06	2.41496e+07	2.35392e+07	2.33883e+07	1.70131
238	247.13	155.08	246.126	C15H18O3	[M+H]+	Zaluzanin C	Terpenoids	16838-87-2	Lthp012010	2	364729	368210	376377	9	9	9	253792	255328	247250	1.70159
239	292.2	147.04	291.195	C16H25N3O2	[M+H]+	p-Coumaroylspermidine	Alkaloids	-	pmb0502	3	973943	1.0679e+06	1.06814e+06	1.68413e+07	1.73236e+07	1.78535e+07	7.85235e+06	7.70756e+06	7.58916e+06	1.70827
240	349.05	137.05	348.047	C10H13N4O8P	[M+H]+	Inosine 5'-monophosphate	Nucleotides and derivatives	131-99-7	pmb0532	3	161530	202241	174030	348830	399805	310917	235898	232234	240334	1.71762
241	327.11	165.05	328.116	C15H20O8	[M-H]-	Demethyl coniferin	Phenolic acids	-	Hmsn002272	2	7.53857e+06	8.47427e+06	8.9645e+06	1.70445e+07	1.62653e+07	1.90233e+07	1.23559e+07	1.19953e+07	1.19941e+07	1.72139
242	609.2	447.12	610.211	C25H38O17	[M-H]-	6'-O-β-D-glucosylbarlerin*	Terpenoids	927691-88-1	Cmdn004285	2	2.67349e+07	2.79032e+07	2.56428e+07	1.64259e+07	1.7119e+07	1.75399e+07	2.27415e+07	2.28518e+07	2.21231e+07	1.74012
243	255.23	237.22	256.24	C16H32O2	[M-H]-	Palmitic acid	Lipids	57-10-3	mws1488	2	102999	133905	130557	121612	119654	124930	106031	108210	109781	1.7437
244	387.2	207.14	386.194	C19H30O8	[M+H]+	Citroside A	Terpenoids	120330-44-1	HX1288	1	566032	739741	816939	585662	831303	692937	558339	574530	576494	1.74861
245	146.08	86.06	145.074	C6H11NO3	[M+H]+	4-Acetamidobutyric acid	Organic acids	3025-96-5	pme0295	3	838598	905479	946527	368299	397081	394365	616829	638953	627782	1.76187
246	451.12	289.07	450.116	C21H22O11	[M+H]+	Eriodictyol-7-O-glucoside	Flavonoids	38965-51-4	mws0057	2	3.94918e+06	3.90055e+06	4.00447e+06	2.60123e+06	2.69932e+06	2.77638e+06	3.40323e+06	3.33572e+06	3.28583e+06	1.76329
247	287.06	135.05	288.063	C15H12O6	[M-H]-	Eriodictyol (5,7,3',4'-Tetrahydroxyflavanone)	Flavonoids	552-58-9	mws0064	3	2.40326e+07	2.63661e+07	2.55015e+07	1.29748e+07	1.32888e+07	13398567	1.82955e+07	1.81512e+07	1.87718e+07	1.76453
248	167.03	108.02	168.042	C8H8O4	[M-H]-	Vanillic acid	Phenolic acids	121-34-6	mws0028	3	296667	325996	278952	462789	418901	408114	376370	387256	388927	1.77489
249	537.16	375.11	536.153	C25H28O13	[M+H]+	5,8-dihydroxy-6,7,3',4'-tetramethoxyflavone-8-O-β-D-glucoside	Flavonoids	-	Lajp006633	2	637324	624204	697169	2.21396e+06	2.38807e+06	2.14212e+06	1.24326e+06	1.21563e+06	1.20037e+06	1.78246
250	268.11	136.07	267.097	C10H13N5O4	[M+H]+	(2r,3s,4r,5s)-2-(6-aminopurin-9-yl)-5-(hydroxymethyl)oxolane-3,4-diol	Nucleotides and derivatives	-	Zmsp001773	1	1.18439e+06	1.24069e+06	1.3587e+06	711472	794892	812941	922203	925962	952772	1.78547
251	163.04	89.04	162.032	C9H6O3	[M+H]+	6-hydroxycoumarin	Lignans and Coumarins	6093-68-1	zjgp122320	1	3.66461e+06	4.1561e+06	3.60766e+06	1.64026e+06	1.71594e+06	2.01408e+06	2.81068e+06	2.91182e+06	2.84766e+06	1.7914
252	331.1	151.04	332.111	C14H20O9	[M-H]-	β-Hydroxy-(3,4-dihydroxyphenylethanolyl)-glucoside	Phenolic acids	-	Zbln001290	2	1.3393e+06	1.44567e+06	1.398e+06	1.57849e+06	1.56666e+06	1.55045e+06	1.322e+06	1.30258e+06	1.3499e+06	1.79527
253	433.11	271.06	432.106	C21H20O10	[M+H]+	Galangin-7-O-glucoside	Flavonoids	-	Lmlp005572	1	1.1809e+07	1.17405e+07	1.12153e+07	5.61176e+06	5.44932e+06	5.21825e+06	8.74572e+06	8.85992e+06	8.55014e+06	1.79689
254	179.03	135.05	180.042	C9H8O4	[M-H]-	Caffeic acid	Phenolic acids	331-39-5	mws2212	1	1.88355e+07	1.89655e+07	1.7882e+07	6.11987e+06	6.3651e+06	6.20247e+06	1.12619e+07	1.16702e+07	1.15189e+07	1.79752
255	433.11	283.06	432.106	C21H20O10	[M+H]+	Genistein-8-C-glucoside	Flavonoids	66026-80-0	pmp000413	3	386221	389945	403267	1.01351e+06	959878	1.01828e+06	747588	723652	745691	1.80049
256	283.06	268.04	284.068	C16H12O5	[M-H]-	Prunetin (5,4'-Dihydroxy-7-methoxyisoflavone)	Flavonoids	552-59-0	mws0918	3	6.06595e+06	5.87443e+06	6.38897e+06	1.49433e+07	1.50438e+07	1.54362e+07	9.82673e+06	9.78689e+06	9.50409e+06	1.81239
257	491.12	329.1	492.127	C23H24O12	[M-H]-	Tricin-5-O-Glucoside	Flavonoids	32769-00-9	pmb3042	3	3.60828e+06	3.54542e+06	3.6958e+06	2.20701e+06	2.57629e+06	2.72763e+06	2.61376e+06	2.59908e+06	2.52622e+06	1.81726
258	315.2	300.06	314.188	C20H26O3	[M+H]+	7-Oxodehydroabietic acid(ISO-2)	Terpenoids	-	Wbmp008681	2	2.05713e+06	2.24846e+06	2.39743e+06	3.96004e+06	3.72302e+06	3.57511e+06	2.68256e+06	2.62334e+06	2.58754e+06	1.8239
259	301.09	139.04	302.1	C13H18O8	[M-H]-	Idesin	Phenolic acids	20331-85-5	Hmsn001911	2	934884	1.01309e+06	912539	1.74179e+06	1.79502e+06	1.72964e+06	1.2309e+06	1.27175e+06	1.26976e+06	1.83135
260	523.14	361.09	522.137	C24H26O13	[M+H]+	Chrysosplenoside C*	Flavonoids	-	Zmjp005610	1	1.69356e+07	1.74621e+07	1.82018e+07	2.58364e+07	2.37259e+07	2.43469e+07	1.87921e+07	1.82016e+07	1.82148e+07	1.83225
261	205.1	146.06	204.09	C11H12N2O2	[M+H]+	cyclo-(Gly-Phe)	Amino acids and derivatives	10125-07-2	Zazp002547	1	3.07886e+06	3.29805e+06	3.52088e+06	6.42906e+06	6.20234e+06	6.30776e+06	4.71309e+06	4.65202e+06	4.54454e+06	1.84042
262	247.13	229.08	246.126	C15H18O3	[M+H]+	Ligudentatin A	Others	-	Lstp211202	3	257007	330959	379014	230615	269971	313322	291400	301086	300792	1.85022
263	482.32	184.07	481.317	C23H48NO7P	[M+H]+	LysoPC 15:0	Lipids	108273-89-8	pmb2319	1	2.126e+07	2.0692e+07	2.15646e+07	3.49453e+07	3.65269e+07	3.68623e+07	2.61703e+07	2.59825e+07	2.52654e+07	1.85056
264	287.06	153.02	286.048	C15H10O6	[M+H]+	2'-Hydroxygenistein	Flavonoids	1156-78-1	Lmmp004504	3	3.02345e+07	3.04013e+07	3.12298e+07	6.66382e+06	6.33825e+06	6.38198e+06	1.89233e+07	1.94824e+07	1.88269e+07	1.85525
265	357.12	195.07	358.126	C16H22O9	[M-H]-	Dihydroferulic acid glucoside	Phenolic acids	-	Wafn002827	1	1.36797e+06	1.50658e+06	1.62873e+06	2.61146e+06	2.5503e+06	2.79076e+06	1.78892e+06	1.85658e+06	1.82307e+06	1.85578
266	677.18	515.14	678.18	C31H34O17	[M-H]-	1,5-O-dicaffeoyl-3-O-glucoside-quinic acid*	Phenolic acids	-	Waxn004217	1	6.00316e+07	9.82487e+07	9.1368e+07	2.04623e+07	1.99273e+07	1.99244e+07	4.29775e+07	4.33907e+07	4.45448e+07	1.8615
267	266.14	207.07	266.139	C14H20NO4+	[M]+	Caffeoylcholine	Alkaloids	87189-10-4	pmp001244	3	9.96409e+06	1.15177e+07	1.20987e+07	4.66545e+06	4.89517e+06	5.0183e+06	6.7398e+06	6.97407e+06	6.77093e+06	1.8632
268	303.09	153.02	302.079	C16H14O6	[M+H]+	Homoeriodictyol	Flavonoids	446-71-9	mws1033	2	1.15704e+07	1.198e+07	1.22823e+07	2.41009e+07	2.37788e+07	2.456e+07	1.59873e+07	1.62747e+07	1.65941e+07	1.86394
269	166.07	149.05	165.065	C6H7N5O	[M+H]+	7-Methylguanine	Nucleotides and derivatives	578-76-7	pme3968	3	1.06727e+06	1.18105e+06	1.14903e+06	507828	516450	559489	747578	768430	774874	1.86844
270	279.17	120.09	278.163	C15H22N2O3	[M+H]+	Phe-Ile	Amino acids and derivatives	22951-94-6	MWS201458	2	880559	900650	832123	1.15154e+06	926878	979263	826087	857550	842783	1.86922
271	150.06	61.01	149.051	C5H11NO2S	[M+H]+	DL-Methionine	Amino acids and derivatives	59-51-8	mws0224	3	3.04708e+06	3.22547e+06	3.57319e+06	9.96899e+06	1.01753e+07	9.44966e+06	6.09031e+06	6.30647e+06	6.1262e+06	1.87614
272	219.06	173.03	218.058	C12H10O4	[M+H]+	Ethyl 3-coumarincarboxylate	Lignans and Coumarins	1846-76-0	MWSmce184	3	1.20266e+06	1.20116e+06	1.10776e+06	370642	688335	726384	1.25879e+06	1.2534e+06	1.21597e+06	1.87649
273	329.1	296.07	328.095	C18H16O6	[M+H]+	5-Hydroxy-4',6,7-trimethoxyflavone (Salvigenin)	Flavonoids	19103-54-9	Zmjp008503	1	641001	639065	663650	711215	734426	724411	598919	620789	616007	1.87898
274	228.23	172.17	227.225	C14H29NO	[M+H]+	N-isopropylundecanamide	Alkaloids	-	Zahp009671	3	603474	639169	746161	790606	845504	810038	681611	694394	668772	1.87955
275	221.19	147.12	220.183	C15H24O	[M+H]+	Spathulenol	Terpenoids	6750-60-3	Zahp008932	1	2.62862e+06	3.11162e+06	3.05101e+06	940953	1.0917e+06	1.03613e+06	1.99193e+06	1.91893e+06	1.94654e+06	1.88793
276	177.05	89.04	176.047	C10H8O3	[M+H]+	7-methoxycoumarin	Lignans and Coumarins	-	HX1360	1	1.98225e+07	2.15451e+07	2.02781e+07	4.66315e+06	5227585	5293280	1.26123e+07	1.22034e+07	1.26123e+07	1.89228
277	593.15	285.04	594.159	C27H30O15	[M-H]-	Kaempferol-3-O-rutinoside(Nicotiflorin)	Flavonoids	17650-84-9	Lmsn002815	3	651733	632430	692376	7.0198e+07	6.79516e+07	6.90722e+07	3.22243e+07	3.14226e+07	3.2614e+07	1.89305
278	295.23	171.1	296.235	C18H32O3	[M-H]-	9(10)-EpOME;(9R,10S)-(12Z)-9,10-Epoxyoctadecenoic acid	Lipids	16833-56-0	Lmbn005662	1	692121	731998	773616	178812	176339	185228	445874	450007	462362	1.89486
279	331.25	157.12	332.256	C18H36O5	[M-H]-	9,10,18-Trihydroxystearic acid	Lipids	496-86-6	Lmyn007622	1	509016	569977	549225	182023	193362	193799	365809	359129	373071	1.90514
280	301.07	286.05	300.063	C16H12O6	[M+H]+	3,5,4'-Trihydroxy-7-methoxyflavone (Rhamnocitrin)	Flavonoids	569-92-6	Lmjp004941	1	5.64733e+06	5.96123e+06	5.99308e+06	3.33567e+06	3.35296e+06	3.3791e+06	4.28294e+06	4.12398e+06	4.18457e+06	1.91135
281	219.17	159.12	218.167	C15H22O	[M+H]+	1(10)E,4E-Germacrone	Others	-	Lmmp102003	3	1.04795e+07	1.04144e+07	1.09322e+07	1.13042e+07	1.14577e+07	1.09371e+07	1.04842e+07	1.01695e+07	1.05381e+07	1.91502
282	265.14	125.1	266.152	C15H22O4	[M-H]-	2α,3β-dihydroxy pterodontic acid	Terpenoids	-	Jmcn007456	2	60967.2	54107	40065.8	70093.5	62107.9	54637.7	49813.9	47938.9	48781.1	1.92256
283	287.05	153.02	286.048	C15H10O6	[M+H]+	Maritimetin	Flavonoids	576-02-3	zjgp122007	2	3.08172e+07	3.22427e+07	3.27971e+07	6.43979e+06	6.6757e+06	6.63875e+06	2.01409e+07	2.0134e+07	1.94722e+07	1.92866
284	520.34	184.07	519.332	C26H50NO7P	[M+H]+	LysoPC 18:2	Lipids	-	pmp001273	1	2.65073e+06	2.77197e+06	2.79914e+06	1.88703e+06	1.9415e+06	1.99593e+06	2.3011e+06	2.23541e+06	2.21894e+06	1.93036
285	351.25	147.12	350.246	C21H34O4	[M+H]+	1-Stearidonoyl-Glycerol	Lipids	-	pmb1562	1	350677	352595	376530	421085	453101	451104	343918	353438	357087	1.93449
286	345.1	312.06	344.09	C18H16O7	[M+H]+	Mikanin	Flavonoids	4324-53-2	Wagp008723	1	3.14309e+07	3.27171e+07	3.39777e+07	1.18595e+07	1.08016e+07	1.13589e+07	1.99632e+07	2.00616e+07	2.06854e+07	1.93546
287	337.1	191.06	338.1	C16H18O8	[M-H]-	Alpha-Hydrojuglone 4-Glucoside	Others	39015-63-9	Wchn003984	3	8.8843e+06	9.61365e+06	9.90239e+06	1.05225e+07	1.09504e+07	1.02779e+07	9.77565e+06	9.43312e+06	9.47783e+06	1.94727
288	257.18	195.18	258.183	C14H26O4	[M-H]-	1,14-Tetradecanedioic Acid	Lipids	821-38-5	MWSslk133	3	54596.6	61782.8	65312.8	56472.4	51154.5	49736	57708.2	59818.1	58000.4	1.95382
289	345.1	330.07	344.09	C18H16O7	[M+H]+	Eupatilin (5,7-Dihydroxy-3',4',6-Trimethoxyflavone)*	Flavonoids	22368-21-4	pmp000006	1	2.72307e+06	2.65616e+06	2.61007e+06	1.04138e+06	1.07784e+06	1.02414e+06	1.83714e+06	1.78264e+06	1.77123e+06	1.9601
290	593.19	285.08	592.179	C28H32O14	[M+H]+	Robinson-7-O-Neohesperidin	Flavonoids	-	Zmjp005293	1	46216.8	47155.7	47450.5	1.03315e+07	1.10329e+07	1.0396e+07	5.88523e+06	5.83073e+06	6.05433e+06	1.96835
291	237.18	161.13	236.178	C15H24O2	[M+H]+	10α-hydroxycadin-4-en-15-al	Terpenoids	-	Yynp000008	3	2.30756e+06	2.5015e+06	2.53671e+06	541222	869409	931082	1.66707e+06	1.70861e+06	1.64302e+06	1.98334
292	361.09	346.07	360.084	C18H16O8	[M+H]+	Chrysosplenol F	Flavonoids	-	Zmjp008548	2	5.8177e+06	4.26845e+06	5.90851e+06	1.48698e+07	1.53836e+07	1.52475e+07	8.66929e+06	8.8493e+06	8.50525e+06	1.98381
293	361.19	199.13	362.194	C17H30O8	[M-H]-	Glucosyl 9-hydroxy-3-methyldec-2-enoic acid	Others	-	Wasn005621	2	109795	141447	120364	1.43401e+06	1.31389e+06	1.51827e+06	716735	689193	707979	1.99711
294	293.21	113.1	294.219	C18H30O3	[M-H]-	17-Hydroxylinolenic acid	Lipids	-	Zmyn004676	2	700378	710885	743562	582170	586848	573127	625268	600972	616078	1.99769
295	461.11	299.1	462.116	C22H22O11	[M-H]-	Chrysoeriol-5-O-glucoside	Flavonoids	-	pmb2999	3	5.2672e+06	5.25766e+06	5.77703e+06	1.94313e+06	2.13659e+06	2.20616e+06	3.55751e+06	3.61006e+06	3.46958e+06	2.00188
296	311.22	293.21	312.23	C18H32O4	[M-H]-	9-Hydroxy-13-oxo-10-octadecenoic Acid	Lipids	-	Rfmb087	3	607832	645993	641025	250062	242350	208726	447554	453982	465573	2.00394
297	269.05	117.04	270.053	C15H10O5	[M-H]-	3,7,4'-Trihydroxyflavone	Flavonoids	2034-65-3	MW0132545	3	3.64275e+07	3.74333e+07	3.80335e+07	2.59895e+07	2.4352e+07	2.2652e+07	3.00251e+07	3.12571e+07	3.0638e+07	2.01037
298	519.11	433.11	518.106	C24H22O13	[M+H]+	Apigenin-7-O-(6''-malonyl)glucoside	Flavonoids	86546-87-4	pmp000585	1	1.52766e+07	1.52118e+07	1.5127e+07	1.33258e+07	1.4146e+07	1.39263e+07	1.39921e+07	1.3824e+07	1.43767e+07	2.01456
299	183.03	124.02	184.037	C8H8O5	[M-H]-	3-O-Methylgallic Acid	Phenolic acids	3934-84-7	pme0309	3	5622.74	10038	9119.41	277831	306610	264605	118105	121950	117533	2.01537
300	375.11	342.07	374.1	C19H18O8	[M+H]+	Chrysosplenetin (5,4'-Dihydroxy-3,6,7,3'-tetramethoxyflavone)	Flavonoids	603-56-5	MWSHY0096	1	9.85962e+06	1.00452e+07	1.06884e+07	1.17278e+07	1.24176e+07	1.28979e+07	9.86873e+06	9.49233e+06	9.7752e+06	2.01782
301	152.06	135.03	151.049	C5H5N5O	[M+H]+	Isoguanine	Nucleotides and derivatives	3373-53-3	pme0183	3	1.63137e+06	1.60368e+06	1.617e+06	1.84219e+06	1.42073e+06	1.27527e+06	1.2315e+06	1.2065e+06	1.25634e+06	2.02362
302	315.09	282.06	314.079	C17H14O6	[M+H]+	Dihydroxy-dimethoxyflavone*	Flavonoids	-	HJAP057	1	3.73699e+06	3.86141e+06	4.16236e+06	4.61791e+06	4.20126e+06	4.38615e+06	3.62623e+06	3.76309e+06	3.74892e+06	2.02709
303	353.27	261.22	352.261	C21H36O4	[M+H]+	2-α-Linolenoyl-glycerol*	Lipids	55268-58-1	Lmhp011388	1	2.60065e+06	2.55528e+06	2.74793e+06	3.59054e+06	3.63965e+06	3.77768e+06	3.07436e+06	3.13815e+06	3.20166e+06	2.02827
304	171.03	109.03	172.037	C7H8O5	[M-H]-	3-Dehydroshikimic acid	Organic acids	2922-42-1	ML10176345	3	77338.7	71466.6	73475	56279.4	72947.1	68037.4	67231.6	69911.3	69273.7	2.03454
305	301.07	286.05	300.063	C16H12O6	[M+H]+	5,7,8-Tetrahydroxy-6-methoxyflavone*	Flavonoids	-	Zmhp002814	3	3.71254e+06	4.06645e+06	3.69517e+06	9.32115e+06	8.63264e+06	9.27804e+06	6.26679e+06	6.1224e+06	6.0174e+06	2.04078
306	301.07	286.05	300.063	C16H12O6	[M+H]+	5,6,7-Tetrahydroxy-8-methoxyflavone*	Flavonoids	-	Zmhp002714	3	3.71254e+06	4.06645e+06	3.69517e+06	9.32115e+06	8.63264e+06	9.27804e+06	6.26679e+06	6.1224e+06	6.0174e+06	2.04078
307	291.19	151.07	290.188	C18H26O3	[M+H]+	Normelanothyrsin A	Terpenoids	-	Latp007251	1	3.21619e+06	3.43879e+06	3.31377e+06	3.81299e+06	3.65293e+06	3.73545e+06	3.27839e+06	3.33695e+06	3.41449e+06	2.04194
308	287.06	241.05	286.048	C15H10O6	[M+H]+	Isoluteolin (Orobol)(5,7,3',4'-tetrahydroxyisoflavone)	Flavonoids	480-23-9	mws0062	3	2.99234e+07	3.17175e+07	3.23291e+07	5.73822e+06	6.21867e+06	5.98948e+06	1.94887e+07	1.94591e+07	1.87936e+07	2.042
309	341.11	113.02	342.116	C12H22O11	[M-H]-	Melibiose	Others	585-99-9	mws1333	1	1.13091e+07	1.06297e+07	1.21768e+07	8.79449e+06	1.02215e+07	9.04113e+06	9.96571e+06	9.68257e+06	1.00752e+07	2.04517
310	215.13	153.13	216.136	C11H20O4	[M-H]-	Undecanedioic acid	Lipids	1852-04-6	MWS1900	3	113494	108353	130667	87519	107041	93160.1	114484	109889	112231	2.04812
311	233.16	233.16	234.162	C15H22O2	[M-H]-	Confertifoline	Terpenoids	1811-23-0	ML10174588	2	4.54641e+06	4.70202e+06	4.81202e+06	5.41703e+06	4.77564e+06	4.10174e+06	4.34348e+06	4.39002e+06	4.51856e+06	2.05294
312	253.18	161.13	252.173	C15H24O3	[M+H]+	Ilicic acid	Terpenoids	4586-68-9	Zjxp110309	2	861867	1.01179e+06	903240	624582	612659	647872	694440	719017	693567	2.05715
313	315.09	282.05	314.079	C17H14O6	[M+H]+	Pectolinarigenin	Flavonoids	520-12-7	Zmjp006969	3	3.78346e+06	4.24867e+06	4.20109e+06	4.91378e+06	4.29671e+06	4.72005e+06	3.85522e+06	3.98884e+06	3.84479e+06	2.06162
314	480.31	184.07	479.301	C23H46NO7P	[M+H]+	LysoPC 15:1	Lipids	-	pmb2260	2	370176	581198	623291	2.11487e+06	1.96724e+06	2.09413e+06	1.20488e+06	1.19638e+06	1.15889e+06	2.062
315	223.21	149.13	222.198	C15H26O	[M+H]+	Ent-7(11)-selinen-4-ol	Terpenoids	-	Qmyp122114	3	289182	295091	325373	465437	343691	430998	383471	368618	372310	2.06334
316	315.09	282.06	314.079	C17H14O6	[M+H]+	Cirsimaritin (4',5-dihydroxy-6,7-dimethoxyflavone)*	Flavonoids	6601-62-3	MWSmce415	1	3.87783e+06	4.03058e+06	4.28638e+06	5.03569e+06	4.56989e+06	4.85226e+06	3.95449e+06	3.79465e+06	3.88232e+06	2.06451
317	113.06	68.99	114.068	C6H10O2	[M-H]-	2-Methyl-4-pentenoic Acid	Organic acids	1575-74-2	MWS5172	3	1.14921e+06	1.30874e+06	1.34915e+06	1.33449e+06	1.31843e+06	1.34386e+06	1.37303e+06	1.32852e+06	1.32203e+06	2.06989
318	146.06	91.05	145.053	C9H7NO	[M+H]+	8-hydroxyquinoline	Alkaloids	148-24-3	Wcjp002598	1	2.96248e+06	3.12225e+06	2.98428e+06	5.91252e+06	5.21598e+06	5.86258e+06	4.16536e+06	4.05683e+06	4.22692e+06	2.07524
319	122.02	78.03	123.032	C6H5NO2	[M-H]-	2-Picolinic acid	Organic acids	98-98-6	pme1216	3	154891	152761	166314	642963	677268	690589	391440	406746	393731	2.07781
320	611.16	287.05	610.153	C27H30O16	[M+H]+	Kaempferol-3,7-O-diglucoside	Flavonoids	25615-14-9	Lmbp002592	1	1.8209e+06	1.79052e+06	1.69073e+06	595795	554173	543175	1.14211e+06	1.16385e+06	1.19056e+06	2.0823
321	251.16	159.12	250.157	C15H22O3	[M+H]+	Arteannuin N	Terpenoids	207446-92-2	Lmjp005363	2	645599	700789	625019	636065	626929	679582	579583	603746	587596	2.08498
322	581.19	273.08	580.179	C27H32O14	[M+H]+	Naringenin-7-O-Rutinoside(Narirutin)	Flavonoids	14259-46-2	MWSHY0056	3	298619	332686	258789	2.25156e+07	2.07695e+07	2.42568e+07	1.24824e+07	1.25975e+07	1.29877e+07	2.087
323	309.21	171.1	310.214	C18H30O4	[M-H]-	9-Hydroxy-12-oxo-10(E),15(Z)-octadecadienoic acid	Lipids	-	Zmyn004449	2	240524	249949	249431	187351	175107	172798	190285	197888	196656	2.09308
324	191.02	111.01	192.027	C6H8O7	[M-H]-	Isocitric Acid	Organic acids	320-77-4	Zmyn000453	1	7.15525e+07	7.74854e+07	8.03362e+07	9.07803e+07	9.11656e+07	9.36265e+07	7.36812e+07	7.4204e+07	7.66208e+07	2.09556
325	523.14	361.09	522.137	C24H26O13	[M+H]+	Centaurein	Flavonoids	35595-03-0	Zmgp005070	1	1.64404e+07	1.64427e+07	1.61371e+07	2.52603e+07	2.29316e+07	2.32462e+07	1.88198e+07	1.81586e+07	1.8147e+07	2.0959
326	267.13	120.08	266.127	C13H18N2O4	[M+H]+	Phe-Thr	Amino acids and derivatives	51352-44-4	MWS201442	3	432256	441141	460609	585582	609847	656955	480402	473144	460812	2.10069
327	227.13	183.14	228.136	C12H20O4	[M-H]-	glycoric acid	Others	-	Zamn006847	1	2.479e+06	2.5707e+06	2.69399e+06	352501	338098	329123	1.33996e+06	1.32809e+06	1.38231e+06	2.11129
328	153.05	109.06	152.047	C8H8O3	[M+H]+	Anisic acid; 4-Methoxybenzoic acid	Phenolic acids	100-09-4	MWS1734	2	5.15075e+06	5.33799e+06	5.423e+06	1.04963e+07	1.01472e+07	1.03496e+07	7.41022e+06	7.28039e+06	7.10444e+06	2.11243
329	143.05	115.06	144.058	C10H8O	[M-H]-	1-Naphthol*	Phenolic acids	90-15-3	MWS2066	3	17247.5	16634.8	13393.6	16419.4	15497.5	15712.6	12915.5	12625.2	13173.3	2.12454
330	325.14	191.08	324.132	C15H20N2O6	[M+H]+	Tatarine	Alkaloids	-	Lszp210010	1	2.38973e+06	2.48781e+06	2.39275e+06	2358972	2.0993e+06	2.11351e+06	2.25927e+06	2.35437e+06	2.28642e+06	2.12983
331	117.02	75.01	118.027	C4H6O4	[M-H]-	Acetoxyacetic acid	Organic acids	13831-30-6	pme2923	3	942559	1.04737e+06	1.04439e+06	517182	508504	541279	710469	682695	706269	2.13929
332	153.05	107.05	152.047	C8H8O3	[M+H]+	2',6'-Dihydroxyacetophenone	Phenolic acids	699-83-2	MWSmce429	2	1.77225e+06	1.78195e+06	1.82522e+06	3.443e+06	3.6197e+06	3.56837e+06	2.46785e+06	2.5756e+06	2.5294e+06	2.14157
333	359.22	277.22	360.23	C22H32O4	[M-H]-	Moniliferanone D	Others	-	Wcsn010349	1	7.40323e+06	7.38801e+06	7.91513e+06	7.65634e+06	7.76849e+06	8.11608e+06	8.18246e+06	7.86952e+06	8.15443e+06	2.14594
334	471.35	471.35	472.355	C30H48O4	[M-H]-	Rubianol-f	Terpenoids	-	Zbqn008058	1	1.15307e+06	1.3147e+06	1.32634e+06	467359	462203	446751	793725	803326	770376	2.14745
335	168.99	78.96	169.998	C3H7O6P	[M-H]-	DL-Glyceraldehyde-3-phosphate	Organic acids	591-59-3	pme3186	3	188944	201551	213011	515136	482408	471719	340785	353242	354311	2.1519
336	137.02	93.03	138.032	C7H6O3	[M-H]-	2,5-Dihydroxybenzaldehyde	Phenolic acids	1194-98-5	Lmbn001981	1	5.11477e+06	5.95081e+06	5.60008e+06	3.56883e+06	3.37532e+06	3.43624e+06	4.1972e+06	4.36805e+06	4.34488e+06	2.15371
337	221.19	81.07	220.183	C15H24O	[M+H]+	14-hydroxy-α-humulene	Terpenoids	-	zjbp111631	1	3.01331e+06	3.15296e+06	3.26747e+06	993288	981674	960284	2.15475e+06	2.1759e+06	2.0876e+06	2.15483
338	401.14	269.1	402.153	C18H26O10	[M-H]-	Benzyl-(2''-O-xylosyl)glucoside	Phenolic acids	-	Cmjn004337	2	1.87607e+06	2.13546e+06	894470	1.92097e+06	1.84202e+06	1.88559e+06	2.02396e+06	2.1113e+06	2.08701e+06	2.17356
339	384.12	252.07	383.108	C14H17N5O8	[M+H]+	Succinyladenosine	Nucleotides and derivatives	4542-23-8	pme3337	1	2.1616e+07	2.27872e+07	2.45089e+07	9.97147e+06	1.01861e+07	1.1414e+07	1.55628e+07	1.57326e+07	1.50826e+07	2.18075
340	595.17	287.06	594.159	C27H30O15	[M+H]+	Luteolin-7-O-rutinoside*	Flavonoids	3563-98-2	pmp000593	1	123390	121725	130065	7.74959e+06	8.52383e+06	8.53242e+06	4.78826e+06	4.74138e+06	4.94255e+06	2.18185
341	311.22	171.14	312.23	C18H32O4	[M-H]-	13S-Hydroperoxy-9Z,11E-octadecadienoic acid	Lipids	33964-75-9	pmb2804	3	802727	844469	859260	403223	394220	406751	587653	565536	587321	2.1846
342	301.07	286.05	300.063	C16H12O6	[M+H]+	8,11-dimethoxy-2h-[1,3]dioxolo[4,5-b]xanthen-10-one	Flavonoids	-	Wbtp004798	1	288928	260526	254582	7.24232e+06	8.88944e+06	6.90266e+06	4.0613e+06	3.94566e+06	3.89163e+06	2.18537
343	173.11	131.08	174.1	C7H14N2O3	[M-H]-	N-α-Acetyl-L-ornithine	Amino acids and derivatives	6205-08-9	Zmyn000155	1	6.31215e+06	6.54321e+06	6.31475e+06	6.48894e+06	6.7029e+06	6.65494e+06	6.55169e+06	6.84532e+06	6.71112e+06	2.19305
344	319.13	301.12	318.122	C16H18N2O5	[M+H]+	N,N-diethyl-5-hydroxytryptamineoxalate	Alkaloids	-	Wbjp002336	2	1.71728e+06	1.64552e+06	1.58056e+06	3.19223e+06	3.03156e+06	3.20162e+06	3.04002e+06	2.9216e+06	3.03077e+06	2.19719
345	236.08	164.06	237.086	C9H11N5O3	[M-H]-	L-Sepiapterin	Nucleotides and derivatives	17094-01-8	mws0984	2	1.37819e+07	1.42249e+07	1.52152e+07	3.05938e+07	2.98163e+07	3.00235e+07	2.0458e+07	2.13704e+07	2.08143e+07	2.2023
346	335.22	253.18	336.23	C20H32O4	[M-H]-	8,15-Dihydroxy-5,9,11,13-eicosatetraenoic acid	Lipids	77667-08-4	pmb2636	3	340322	374556	342520	632714	554524	613459	463373	467810	448468	2.2032
347	122.1	91.05	121.089	C8H11N	[M+H]+	N-Methylbenzylamine	Alkaloids	103-67-3	MWSmce571	3	15751.4	25049.3	18422.2	34227.2	37520.6	33783.2	26092.5	25863.3	25018.8	2.20398
348	193.09	163.04	194.094	C11H14O3	[M-H]-	Dehydrololiolide	Terpenoids	19355-58-9	Wmqn000820	1	2.14498e+06	2.064e+06	2.04645e+06	1.10119e+06	1.18455e+06	1.33591e+06	1.58027e+06	1.54202e+06	1.61158e+06	2.20764
349	287.2	269.21	288.209	C19H28O2	[M-H]-	Trans-dehydrorosinone	Others	53-43-0	MWS0434	2	5.58522e+06	5.74507e+06	5.82637e+06	3.85305e+06	3.93325e+06	3.98223e+06	4.571e+06	4.73964e+06	4.76009e+06	2.21259
350	318.3	60.04	317.293	C18H39NO3	[M+H]+	4-Hydroxysphinganine	Lipids	554-62-1	pmb2221	1	403881	313292	329636	1.08889e+06	1.19179e+06	1.29287e+06	965304	934240	925634	2.21589
351	197.12	153.13	198.126	C11H18O3	[M-H]-	5-hydroxy-3,4-dimeth-yl-5-pentylfuran-2(5H)-one	Others	-	Zahn007990	2	159156	142862	146732	124579	127081	132438	140060	135237	140979	2.22278
352	579.17	285.08	578.163	C27H30O14	[M+H]+	Acacetin-O-galactoside-xyloside	Flavonoids	-	Zbxp006600	2	2.6467e+06	2.97578e+06	2.70071e+06	1.7229e+06	1.62539e+06	1.61385e+06	1.90484e+06	1.96682e+06	1.98855e+06	2.2237
353	281.25	281.25	282.256	C18H34O2	[M-H]-	Petroselinic acid*	Lipids	593-39-5	Lmyn012331	1	1.15618e+07	1.2311e+07	1.11348e+07	5.30211e+06	4.90498e+06	4.95957e+06	8.53037e+06	8.51513e+06	8.8558e+06	2.22887
354	281.25	281.25	282.256	C18H34O2	[M-H]-	Elaidic Acid*	Lipids	112-79-8	mws0396	1	1.15618e+07	1.2311e+07	1.11348e+07	5.30211e+06	4.90498e+06	4.95957e+06	8.53037e+06	8.51513e+06	8.8558e+06	2.22887
355	595.14	287.06	594.137	C30H26O13	[M+H]+	Kaempferol-3-O-(6''-p-Coumaroyl)galactoside*	Flavonoids	-	Lmyp004318	3	630527	743911	644906	1.96037e+07	1.96263e+07	17626093	1.02341e+07	1.07014e+07	1.05076e+07	2.24013
356	249.15	205.16	250.157	C15H22O3	[M-H]-	5-Hydroxylbisabolon-9-one	Terpenoids	-	Hmpn004989	2	327810	361250	438300	69743.8	71138.6	131080	226874	225876	235232	2.24038
357	191.02	111.01	192.027	C6H8O7	[M-H]-	Citric Acid	Organic acids	77-92-9	mws0281	1	1.79377e+07	1.99928e+07	2.02215e+07	2.63097e+07	2.55185e+07	2.66803e+07	2.04388e+07	1.96566e+07	1.96734e+07	2.24271
358	237.18	107.08	236.178	C15H24O2	[M+H]+	Humulene Diepoxide A	Terpenoids	-	Lhlp120620	1	666474	761225	739122	160778	235848	85063.2	468731	479791	458734	2.24544
359	137.02	93.04	138.032	C7H6O3	[M-H]-	Protocatechualdehyde	Phenolic acids	139-85-5	Hmgn001653	2	4.81185e+06	4.84494e+06	5.43408e+06	2.96687e+06	3.18698e+06	3.13471e+06	4.03059e+06	3.85364e+06	3.93767e+06	2.2462
360	359.11	344.09	358.105	C19H18O7	[M+H]+	5-Hydroxy-6,7,3',4'-tetramethoxyflavone*	Flavonoids	21763-80-4	pmp000008	1	8.66636e+06	8.78196e+06	9.51125e+06	3.28173e+06	3.06331e+06	3.18804e+06	5.79467e+06	6.05991e+06	5.95515e+06	2.25026
361	181.12	135.12	180.115	C11H16O2	[M+H]+	5,6,7,7a-tetrahydro-4,4,7a-trimethyl-2(4H)-benzofuranone	Others	15356-74-8	Zbzp007397	1	1.21705e+06	1.31403e+06	1.39735e+06	738060	751488	717235	924429	955748	915515	2.26747
362	164.07	56.05	163.067	C6H13NO2S	[M+H]+	L-Homomethionine	Amino acids and derivatives	25148-30-5	Lmbp000123	3	297291	382103	557818	3.04391e+06	3.10652e+06	6.21021e+06	2.30923e+06	2.33006e+06	2.23148e+06	2.26841
363	118.09	72.08	117.079	C5H11NO2	[M+H]+	L-Valine	Amino acids and derivatives	72-18-4	mws0256	1	9.66783e+06	1.14013e+07	1.06855e+07	2.23098e+07	2.16188e+07	2.15597e+07	1.52e+07	1.49571e+07	1.45313e+07	2.27248
364	303.09	167.03	302.079	C16H14O6	[M+H]+	Blumeatin	Flavonoids	118024-26-3	Zmap007870	3	754363	809595	715520	39464.6	53057.7	44170.4	401853	394523	412742	2.27455
365	133.06	74.02	132.054	C4H8N2O3	[M+H]+	L-Asparagine	Amino acids and derivatives	70-47-3	mws0001	3	2.16023e+06	2.22442e+06	2.29952e+06	5.20766e+06	5.48836e+06	4.90054e+06	4.26485e+06	4.07804e+06	4.20288e+06	2.27526
366	209.03	85.03	210.038	C6H10O8	[M-H]-	D-Saccharic acid	Others	87-73-0	Zmyn000108	1	3.70887e+06	3.93564e+06	3.84106e+06	7.23769e+06	7.09332e+06	7.14265e+06	5.49116e+06	5.5261e+06	5.72664e+06	2.27677
367	279.16	121.03	278.152	C16H22O4	[M+H]+	Senkyunolide M	Others	146986-60-9	pmp001230	1	1.19884e+07	1.53038e+07	1.25462e+07	1.18183e+07	1.42201e+07	1.21713e+07	1.16592e+07	1.21482e+07	1.2113e+07	2.27793
368	519.19	357.14	520.194	C26H32O11	[M-H]-	Pinoresinol-4-O-glucoside	Lignans and Coumarins	41607-20-9	pmn001378	3	936532	1.03343e+06	1.05625e+06	507162	498479	522771	746895	713609	731046	2.27907
369	213.13	195.12	212.12	C15H16O	[M+H]+	Dihydroylindesteolene	Others	-	pmp000906	2	2.67271e+06	2.49751e+06	2.64128e+06	1.03186e+06	1.21019e+06	1.37036e+06	1.90481e+06	1.90311e+06	1.98013e+06	2.2798
370	449.2	269.14	450.211	C21H30N4O7	[M-H]-	Val-Ala-Phe-Asp	Amino acids and derivatives	-	MW0158878	3	1.82897e+06	1.9344e+06	1.99843e+06	730550	684973	699698	1.29987e+06	1.32167e+06	1.3598e+06	2.2856
371	449.11	287.06	448.101	C21H20O11	[M+H]+	Luteolin-7-O-glucoside (Cynaroside)	Flavonoids	5373-11-5	MWSHY0104	1	1.00337e+07	1.09041e+07	1.0196e+07	8.43881e+06	8.84014e+06	8.4189e+06	9.45848e+06	9.26868e+06	9.03463e+06	2.29429
372	177.04	113.02	178.048	C6H10O6	[M-H]-	4,5,6-Trihydroxy-2-oxohexanoic acid	Organic acids	56742-44-0	Lmgn000242	3	57923.7	86580.3	94045.7	2.99196e+06	2.67055e+06	3.00546e+06	1.18888e+06	1.18035e+06	1.13871e+06	2.29587
373	235.17	189.16	234.162	C15H22O2	[M+H]+	Shizukafuranol	Terpenoids	90332-93-7	Qmjp081305	1	3.13068e+06	2.98989e+06	2.73367e+06	2.4e+06	2.79024e+06	2.86367e+06	2.6823e+06	2.56692e+06	2.59552e+06	2.29776
374	466.29	325.27	465.286	C22H44NO7P	[M+H]+	LysoPE 17:1(2n isomer)	Lipids	-	Lmhp009464	3	130511	117991	134768	197915	221476	219286	141388	139819	146124	2.30441
375	190.05	144.04	189.043	C10H7NO3	[M+H]+	3-quinolinecarboxylic acid	Alkaloids	-	Ladp002935	2	623797	589027	632978	367277	313335	318769	416314	432265	414614	2.31251
376	191.06	85.03	192.075	C6H12N2O5	[M-H]-	Ser-Ser	Amino acids and derivatives	6620-95-7	MW0109634	3	1.49171e+06	1.40655e+06	1.79485e+06	1.605e+06	1.88107e+06	1.60751e+06	1.5624e+06	1.62993e+06	1.62296e+06	2.31408
377	104.11	60.08	104.107	C5H14NO+	[M]+	Choline	Alkaloids	62-49-7	pmb0484	3	2.22646e+06	2.46288e+06	2.44901e+06	2.64858e+06	2.75567e+06	2.70741e+06	2.38275e+06	2.39804e+06	2.29649e+06	2.32106
378	169.05	123.04	168.042	C8H8O4	[M+H]+	Protocatechuic Acid Methyl Ester	Phenolic acids	2150-43-8	Lmmp003042	1	1.5308e+06	1.48238e+06	1.52423e+06	3.21755e+06	3.29517e+06	3.229e+06	2.36901e+06	2.42729e+06	2.31703e+06	2.32624
379	308.1	146.04	309.105	C11H19NO9	[M-H]-	N-(1-Deoxy-1-fructosyl)Glutamic acid	Nucleotides and derivatives	-	Wayn000815	1	1.48564e+06	1.38795e+06	1.31537e+06	1.72049e+06	1.7837e+06	1.64554e+06	1.60228e+06	1.6434e+06	1.6786e+06	2.32709
380	179.06	59.01	180.063	C6H12O6	[M-H]-	D-Mannose	Others	3458-28-4	pmf0138	1	4.02835e+06	3.80316e+06	3.91689e+06	3.25565e+06	3.62703e+06	3.89981e+06	3.56482e+06	3.41157e+06	3537363	2.33168
381	251.16	119.08	250.157	C15H22O3	[M+H]+	1β-Hydroxycostic acid	Terpenoids	-	Zjxp110321	3	358691	385823	376004	615668	694100	768751	407011	396443	415352	2.33246
382	244.09	112.05	243.085	C9H13N3O5	[M+H]+	Cytidine	Nucleotides and derivatives	65-46-3	pme3732	2	1.40728e+06	1.39731e+06	1.52062e+06	1.34207e+06	1.42797e+06	1.53638e+06	1.47149e+06	1.54181e+06	1.50557e+06	2.3346
383	524.37	184.07	523.364	C26H54NO7P	[M+H]+	LysoPC 18:0(2n isomer)	Lipids	-	pmd0136	1	9.35655e+06	7.99574e+06	8.01973e+06	3.78059e+06	4.75173e+06	4.83784e+06	7.28428e+06	7.3601e+06	7.61526e+06	2.33698
384	293.18	221.15	294.183	C17H26O4	[M-H]-	Embelin	Quinones	550-24-3	Zbzn008048	1	2.92792e+06	5.34901e+06	5.61915e+06	6.09982e+06	4.98887e+06	4.46674e+06	3.42731e+06	3.48183e+06	3.32431e+06	2.34506
385	463.05	300.99	464.059	C20H16O13	[M-H]-	Ellagic acid-4-O-glucoside	Tannins	-	Hmdn001667	2	2.01838e+06	2.23482e+06	2.29319e+06	1.76513e+06	1.50321e+06	1.85734e+06	1.7892e+06	1.81264e+06	1.87224e+06	2.34598
386	311.22	249.22	312.23	C18H32O4	[M-H]-	7S,8S-DiHODE; (9Z,12Z)-(7S,8S)-Dihydroxyoctadeca-9,12-dienoic acid	Lipids	143288-65-7	Lmbn005287	2	903436	922919	952717	248358	264975	275782	524801	546266	547215	2.34982
387	491.12	287.1	492.127	C23H24O12	[M-H]-	Eriodictyol-7-O-(6''-acetyl)glucoside	Flavonoids	-	pmb2984	3	5.18916e+06	5.72189e+06	6.69543e+06	2.91602e+06	2.7448e+06	2.85518e+06	3.78506e+06	3.95844e+06	3.82572e+06	2.35125
388	193.07	59.01	194.079	C7H14O6	[M-H]-	D-Pinitol	Others	10284-63-6	mws2104	2	623406	1.13305e+06	1.13063e+06	1.18359e+06	216771	263453	369923	369930	355059	2.35193
389	519.11	271.06	518.106	C24H22O13	[M+H]+	6''-O-Malonylgenistin	Flavonoids	51011-05-3	pmp000194	3	1.92694e+08	2.01037e+08	2.0636e+08	181937905	1.82821e+08	1.76655e+08	1.85879e+08	1.92569e+08	1.8424e+08	2.35241
390	179.06	59.01	180.063	C6H12O6	[M-H]-	D-Fructose	Others	57-48-7	mws1164	1	4.77051e+06	5.07169e+06	5.02927e+06	3.78759e+06	4.41517e+06	4.2153e+06	4.37206e+06	4.55557e+06	4555173	2.35497
391	332.13	152.07	331.127	C14H21NO8	[M+H]+	Pyridoxine-5'-O-glucoside	Others	-	pmb0789	3	2.87295e+06	3.23473e+06	3.39626e+06	2.30338e+06	2.18355e+06	2.23526e+06	2.30165e+06	2.34269e+06	2.41152e+06	2.36059
392	497.2	453.21	496.196	C25H28N4O7	[M+H]+	Glu-Trp-Tyr	Amino acids and derivatives	-	MW0150179	3	3.48832e+06	3.56594e+06	3.82946e+06	7.5572e+06	7.89786e+06	7.97907e+06	4.57021e+06	4.66162e+06	4.44628e+06	2.3705
393	246.24	88.08	245.236	C14H31NO2	[M+H]+	2-Aminotetradecane-1,4-diol	Lipids	-	Walp006011	2	207568	257003	211723	173407	197248	190186	247245	258239	257105	2.37861
394	146.17	72.08	145.158	C7H19N3	[M+H]+	Spermidine	Alkaloids	124-20-9	mws0017	3	1.31974e+06	1.32574e+06	1.31865e+06	1.24124e+06	1.30785e+06	1.35937e+06	1.18295e+06	1.22712e+06	1.23771e+06	2.3887
395	256.08	124.04	256.082	C11H14NO6+	[M]+	Nicotinate D-ribonucleoside	Others	17720-18-2	pma3101	3	1.91638e+06	2.0525e+06	2.13515e+06	2.16316e+06	1.85553e+06	1.97002e+06	1.93078e+06	1.97581e+06	1.88358e+06	2.38946
396	359.1	182.02	360.106	C15H20O10	[M-H]-	Glucosyringic Acid	Phenolic acids	-	pmb3107	3	421512	457663	483940	847795	904271	914174	623838	646666	653068	2.39626
397	205.1	146.06	204.09	C11H12N2O2	[M+H]+	1-Methoxy-indole-3-acetamide	Alkaloids	-	Zmbp002538	1	3.22845e+06	3.36674e+06	3.44202e+06	6.90228e+06	6.32241e+06	6.78116e+06	4.74631e+06	4.61181e+06	4.5262e+06	2.39746
398	326.31	62.06	325.298	C20H39NO2	[M+H]+	N-Oleoylethanolamine	Alkaloids	111-58-0	mws0983	3	13142.6	15717.5	16260.5	17749.8	18489.7	15816	14308.3	14857	14209.9	2.41169
399	235.12	59.01	236.126	C10H20O6	[M-H]-	Butyl Beta-D-Fructopyranoside	Others	67884-27-9	Jmbn003202	2	163714	174024	194963	244729	275511	256711	193567	199905	203001	2.4187
400	339.07	177.02	340.079	C15H16O9	[M-H]-	Cichoriin*	Lignans and Coumarins	531-58-8	Zmpn002553	1	5.40762e+06	5.46625e+06	5.89188e+06	2.55097e+06	2.42456e+06	2.44455e+06	3.94988e+06	4.03023e+06	4.14445e+06	2.41925
401	293.21	195.14	294.219	C18H30O3	[M-H]-	13S-Hydroxy-9Z,11E,15Z-octadecatrienoic acid	Lipids	87984-82-5	Zmpn003368	3	107758	108573	119448	110703	108586	109688	103282	99100.3	103470	2.42302
402	357.13	151.04	358.142	C20H22O6	[M-H]-	Pinoresinol	Lignans and Coumarins	487-36-5	mws0097	3	459759	538900	578799	261705	256166	244680	326801	336120	342998	2.42441
403	447.09	285.04	448.101	C21H20O11	[M-H]-	HydroxyAloe-emodin-8-O-glucoside	Quinones	-	Zmhn001905	3	5.22132e+06	5.76222e+06	6.19012e+06	6.61649e+06	6.21212e+06	6.2817e+06	4.76636e+06	4.99756e+06	4.83988e+06	2.42659
404	609.15	300.03	610.153	C27H30O16	[M-H]-	Quercetin-3-O-robinobioside	Flavonoids	52525-35-6	pmn001583	3	1.45485e+06	1.43275e+06	1.47583e+06	1.85864e+07	1.81662e+07	1.91217e+07	7.98409e+06	8.35145e+06	8.30461e+06	2.43445
405	239.07	223.03	240.079	C15H12O3	[M-H]-	Chrysophanol-9-anthrone	Quinones	491-58-7	Zmdn011161	2	2.8841e+06	3.83272e+06	701626	4.69875e+06	837020	2.57982e+06	5.80174e+06	6.0677e+06	5.83977e+06	2.43665
406	627.16	465	626.148	C27H30O17	[M+H]+	Quercetin-3,4'-O-di-glucoside	Flavonoids	29125-80-2	pma2088	3	875155	911261	907985	285068	319408	313647	629923	611788	600159	2.44319
407	146.08	82.07	145.074	C6H11NO3	[M+H]+	N-Methyl-Trans-4-Hydroxy-L-Proline	Amino acids and derivatives	4252-82-8	Lmqp000427	3	670991	749529	646331	535497	460060	467691	564873	577484	549936	2.44473
408	359.08	329.03	360.084	C18H16O8	[M-H]-	Sudachitin	Flavonoids	4281-28-1	Lmxn007955	1	5.66383e+07	6.08616e+07	6.40579e+07	6.36227e+07	6.21028e+07	6.29233e+07	5.60065e+07	5.79459e+07	5.87499e+07	2.44982
409	579.13	331.08	578.127	C26H26O15	[M+H]+	Tricin-7-O-(6''-O-malonyl)glucoside	Flavonoids	-	Zmxp005470	2	4.21417e+06	4.9298e+06	4.5766e+06	4.52144e+06	4.55349e+06	4.55722e+06	4.37054e+06	4.23167e+06	4.44103e+06	2.45018
410	427.09	179.03	426.08	C18H18O12	[M+H]+	5,7-Dihydroxychromone malonyl glucoside	Others	-	Layp004060	1	6.97326e+06	7.03672e+06	6.98265e+06	2.60357e+06	2.87694e+06	2.36995e+06	4.68998e+06	4.80869e+06	4.5779e+06	2.45965
411	389.12	359.08	388.116	C20H20O8	[M+H]+	5-Hydroxy-3,3',4',5',7-Pentamethoxyflavone*	Flavonoids	5084-19-5	Wagp010678	2	3.33398e+06	3.46482e+06	3.49342e+06	5.00745e+06	4.99926e+06	5.01516e+06	3.8551e+06	4.01055e+06	3.83523e+06	2.46129
412	287.22	241.22	288.23	C16H32O4	[M-H]-	10,16-Dihydroxypalmitic acid	Lipids	3233-90-7	pmn001686	1	2.02273e+06	2.05658e+06	2.10166e+06	1.379e+06	1.36535e+06	1.44364e+06	1.65516e+06	1.73191e+06	1.66553e+06	2.47247
413	581.15	287.06	580.143	C26H28O15	[M+H]+	Kaempferol-3-O-sambubioside	Flavonoids	27661-51-4	HJAP148	2	1.66815e+07	1.68939e+07	1.73473e+07	1361480	1619155	1563540	8.34546e+06	8.59854e+06	8.18677e+06	2.47919
414	269.09	137.05	268.081	C10H12N4O5	[M+H]+	Inosine	Nucleotides and derivatives	58-63-9	pme1119	3	173072	188179	229104	136769	120390	107729	150193	148972	143317	2.48725
415	301.09	123.01	302.1	C13H18O8	[M-H]-	Isotachioside	Phenolic acids	31427-08-4	Zbdn001947	3	121280	125374	133276	266885	327288	283393	181653	188348	179612	2.49449
416	273.08	153.02	272.068	C15H12O5	[M+H]+	Butin; 7,3',4'-Trihydroxyflavanone*	Flavonoids	492-14-8	pme3475	2	5.80814e+06	6.01139e+06	5.94225e+06	3.10972e+06	3.25342e+06	3.37438e+06	4.60656e+06	4.7917e+06	4.57678e+06	2.49965
417	163.04	89.04	162.032	C9H6O3	[M+H]+	7-hydroxy-2H-1-benzopyran-2-one	Lignans and Coumarins	-	HX1341	1	5.70502e+06	5.77517e+06	6.09508e+06	4.01113e+06	4.29402e+06	4.16261e+06	4.78615e+06	4.78575e+06	4.58117e+06	2.50611
418	151.04	136.02	152.047	C8H8O3	[M-H]-	Methyl 4-hydroxybenzoate	Phenolic acids	99-76-3	Zmgn004894	3	20690	23929.2	23130.9	131353	129572	116425	62167.9	61886.5	64764.5	2.52093
419	74.07	57.05	73.064	C2H7N3	[M+H]+	1-Methylguanidine	Alkaloids	471-29-4	pme3200	3	374418	396710	383748	516923	520651	511307	463994	442096	447679	2.52152
420	447.09	285.04	448.101	C21H20O11	[M-H]-	Carthamone	Flavonoids	86579-00-2	pmn001716	2	5.42584e+06	4.98627e+06	5.38066e+06	6.24287e+06	6.0224e+06	6.42803e+06	4.85853e+06	4.99157e+06	4.74649e+06	2.52159
421	401.25	59.01	402.262	C21H38O7	[M-H]-	pterodontoside C	Terpenoids	-	Jmcn006682	2	367584	363905	375191	185296	189153	194690	251721	260624	264468	2.52524
422	463.13	301.07	462.116	C22H22O11	[M+H]+	Hispidulin-7-O-glucoside(Homoplantaginin)	Flavonoids	17680-84-1	Hmgp002189	1	4.15894e+06	4.60546e+06	4.59143e+06	3.74825e+06	3.60894e+06	3.88165e+06	3.76885e+06	3.71363e+06	3.90069e+06	2.53297
423	550.2	302.08	549.199	C25H32ClN5O7	[M+H]+	Astin H	Alkaloids	-	Wmzp005304	2	1.56378e+07	1.62363e+07	1.72795e+07	3.76732e+07	3.85371e+07	3.84448e+07	2.4896e+07	2.41511e+07	2.54068e+07	2.54452
424	162.08	98.06	161.069	C6H11NO4	[M+H]+	DL-2-Aminoadipic acid	Alkaloids	542-32-5	mws1346	3	787966	858965	835577	304587	467204	734818	813505	775756	782429	2.54837
425	457.2	133.1	456.199	C22H32O10	[M+H]+	3-(3'-Hydroxybutyl)-2,4,4-trimethylcyclohexa-2,5-dienone malonyl glucoside	Terpenoids	-	Lacp005577	1	2.30884e+06	3.70165e+06	3.24053e+06	2.10621e+06	1.91614e+06	1.39552e+06	2.46915e+06	2.37542e+06	2.49356e+06	2.54962
426	157.16	157.16	158.167	C10H22O	[M-H]-	1-Decanol*	Others	112-30-1	pmf0174	3	1.82759e+06	2.0168e+06	1.8784e+06	1.66894e+06	1.65976e+06	1.5881e+06	1.8275e+06	1.74658e+06	1.75173e+06	2.55197
427	189.13	70.07	188.127	C7H16N4O2	[M+H]+	N-Monomethyl-L-arginine	Amino acids and derivatives	17035-90-4	Zmjp000182	1	3.11514e+06	3.03149e+06	3.29418e+06	4.42915e+06	4.74828e+06	4.52262e+06	4.04401e+06	3.84484e+06	3.91898e+06	2.55757
428	283.06	211.04	284.068	C16H12O5	[M-H]-	Glycitein	Flavonoids	40957-83-3	mws0908	3	931875	899991	938939	1.532e+06	1.45704e+06	1.52412e+06	1.1291e+06	1.1785e+06	1.12615e+06	2.56974
429	390.3	130.09	391.309	C24H41NO3	[M-H]-	N-[2-(3,4-Dihydroxyphenyl)ethyl]hexadecanamide	Phenolic acids	136181-87-8	MW0009328	3	76517.2	78263.7	92852.3	38613.1	40948.8	48109.7	64540	65434.2	62239.4	2.57241
430	124.04	78.03	123.032	C6H5NO2	[M+H]+	Nicotinic acid (Vitamin B3)	Others	59-67-6	pme0490	2	2.99074e+06	3.14225e+06	2.87338e+06	8.61633e+06	9.07856e+06	9.10742e+06	6.23587e+06	5.92356e+06	6.06563e+06	2.57399
431	292.14	130.09	293.147	C12H23NO7	[M-H]-	N-(1-Deoxy-1-fructosyl)Leucine	Nucleotides and derivatives	-	Wayn001257	1	5.00474e+07	52464455	5.81228e+07	7.06434e+07	6.3425e+07	1.74201e+07	5.68286e+07	5.40547e+07	5.60628e+07	2.57432
432	261.14	86.1	260.137	C11H20N2O5	[M+H]+	L-γ-Glutamyl-L-leucine	Amino acids and derivatives	2566-39-4	Zmdp002216	1	544900	1.14129e+06	720493	3.65494e+06	3.98163e+06	3.81328e+06	1.9749e+06	2.05859e+06	1.96471e+06	2.5764
433	537.12	289.07	536.117	C24H24O14	[M+H]+	Okanin-4'-O-(6''-O-malonyl)glucoside	Flavonoids	-	Cmxp004324	3	4.95295e+06	5.03404e+06	5.28651e+06	4.88265e+06	4.66568e+06	4.95842e+06	4.58786e+06	4.63606e+06	4.41337e+06	2.5773
434	347.19	247.13	346.178	C20H26O5	[M+H]+	6β-Angeloyloxy-1α-hydroxy-9-oxo-10αH-furanoeremophilane	Terpenoids	55058-63-4	Lhfp110821	2	1.8433e+06	2.1887e+06	2.29378e+06	19345.8	6607.05	18363.9	1.37858e+06	1.37575e+06	1.31662e+06	2.57805
435	282.12	136.06	281.112	C11H15N5O4	[M+H]+	2'-O-Methyladenosine	Nucleotides and derivatives	2140-79-6	Hmhp001812	1	1.7554e+07	1.96725e+07	1.86844e+07	5.81159e+06	5.35197e+06	6.22917e+06	1.09904e+07	1.15719e+07	1.13202e+07	2.58204
436	331.19	83.05	330.183	C20H26O4	[M+H]+	6β-Angeloyloxy-9-Oxo-10αH-Furanoeremophilane(iso-01)	Terpenoids	-	Lhfp110823	2	113606	120290	126849	2110.28	11560.6	10422.9	69461.6	71385	73148.3	2.58495
437	311.22	249.22	312.23	C18H32O4	[M-H]-	13-Hydroperoxy-9Z,11E-octadecadienoic acid	Lipids	23017-93-8	MWS80007	2	829797	860047	904185	214703	221628	259109	505078	510454	485833	2.58675
438	551.1	303.05	550.096	C24H22O15	[M+H]+	Quercetin-7-O-(6''-malonyl)glucoside	Flavonoids	-	pmp000589	1	8.06577e+07	6.62496e+07	6.78167e+07	2.79147e+07	2.77514e+07	3.33011e+07	4.45722e+07	4.60654e+07	4.69264e+07	2.59771
439	269.1	177.05	268.095	C13H16O6	[M+H]+	2-Feruloyl-sn-glycerol*	Phenolic acids	-	pmp000087	3	71690	110926	120475	174870	171775	139941	112534	118390	116720	2.60312
440	407.15	167.07	406.147	C17H26O11	[M+H]+	8-O-Acetylharpagide	Terpenoids	6926-14-3	Wmbp000510	3	125893	125004	106467	48564.1	47494.8	69506.1	80502.7	82945.9	78733	2.62041
441	261.13	201.11	262.142	C12H22O6	[M-H]-	Erigeside B	Others	95632-87-4	Qahn003953	2	179291	176563	182216	24341.8	28117.8	48363.4	115228	110848	116594	2.6282
442	147.04	91.06	146.037	C9H6O2	[M+H]+	coumarin(ISO2)	Lignans and Coumarins	-	HX1367	3	2.86828e+06	2.76789e+06	2.87656e+06	2.87338e+06	2.77146e+06	2.86577e+06	2.90436e+06	2.75604e+06	2.82142e+06	2.62906
443	286.09	124.04	285.085	C12H15NO7	[M+H]+	N-(beta-D-Glucosyl)nicotinate	Others	-	pma1751	3	156690	152662	172060	6.84162e+06	6.75137e+06	6.99935e+06	3.00014e+06	3.02162e+06	3.14902e+06	2.63247
444	451.12	289.08	450.116	C21H22O11	[M+H]+	Dihydrokaempferol-3-O-glucoside	Flavonoids	31049-08-8	Lmlp005236	3	3.72633e+06	3.87555e+06	3.62671e+06	2.72249e+06	2.78384e+06	2.70948e+06	3.06687e+06	3.20757e+06	3.06431e+06	2.63352
445	447.13	285.08	446.121	C22H22O10	[M+H]+	Lasianthuoside A	Quinones	-	Lacp004884	3	2.8133e+06	2.90611e+06	2.83919e+06	2.48429e+06	2.55464e+06	2.57893e+06	2.53963e+06	2.64043e+06	2.67154e+06	2.63474
446	215.07	121.03	214.063	C13H10O3	[M+H]+	Phenyl salicylate	Phenolic acids	118-55-8	mws1509	3	1.17523e+06	1.22133e+06	1.2644e+06	738191	713868	743383	958685	980975	930577	2.63967
447	190.09	118.07	189.079	C11H11NO2	[M+H]+	3-Indolepropionic acid	Alkaloids	830-96-6	pme2244	2	709722	737122	732865	1.39114e+06	1.33425e+06	1.44903e+06	1.01935e+06	980798	1.03209e+06	2.64237
448	135.04	89.04	134.037	C8H6O2	[M+H]+	2(4H)-benzofuranone	Others	-	Lhyp111013	1	3.14172e+07	3.19402e+07	3.45638e+07	2.28905e+07	2.37699e+07	2.46221e+07	2.70282e+07	2.64562e+07	2.78812e+07	2.64395
449	181.07	71.01	182.079	C6H14O6	[M-H]-	D-Sorbitol	Others	50-70-4	mws0214	3	375049	366104	397413	141544	140100	137729	239240	230891	227233	2.64748
450	361.09	346.07	360.084	C18H16O8	[M+H]+	Chrysosplenol D	Flavonoids	14965-20-9	pmp000788	2	1.13346e+06	1.23851e+06	1.29838e+06	137947	174067	126991	887245	846015	849652	2.65129
451	345.12	165.06	346.126	C15H22O9	[M-H]-	6-DeoxyCatalpol	Terpenoids	99499-99-7	Lmdn001560	2	140191	133525	145867	182397	179291	199685	150074	145415	153330	2.65894
452	130.09	84.08	129.079	C6H11NO2	[M+H]+	Cycloleucine	Amino acids and derivatives	52-52-8	ML10181668	2	3.55644e+06	3.80147e+06	3.87833e+06	8.83135e+06	8.18777e+06	7.8699e+06	6.67097e+06	6.36567e+06	6.38031e+06	2.66053
453	439.16	259.1	438.153	C21H26O10	[M+H]+	Sec-O-glucosylhamaudol	Others	80681-44-3	pmp000307	2	1.4376e+06	1.34033e+06	1.2436e+06	396785	314056	239213	788955	795218	828852	2.66752
454	227.09	149.06	226.084	C11H14O5	[M+H]+	Genipin	Terpenoids	6902-77-8	Lmdp002381	3	1.02664e+07	9.72526e+06	9.76031e+06	7.06082e+06	6.50563e+06	5.99974e+06	8.28183e+06	7.85132e+06	8.09117e+06	2.6716
455	88.04	88.04	89.0477	C3H7NO2	[M-H]-	N-Methylglycine	Amino acids and derivatives	107-97-1	ML10198895	3	54019.1	47488.4	51562.2	63191.6	61255.6	67783.4	62178.9	62732.4	59642.4	2.67837
456	349.27	179.14	348.266	C22H36O3	[M+H]+	Ent-3β-Acetoxyisopimar-15-8β-ol	Terpenoids	-	Qmxp101615	1	2.1514e+06	2.12186e+06	2.12005e+06	1.56112e+07	1.50854e+07	1.56752e+07	7.19912e+06	7.11217e+06	7.48446e+06	2.68061
457	332.13	152.07	331.127	C14H21NO8	[M+H]+	Hydroxymenisdaurin D	Alkaloids	-	Layp000971	3	1.34192e+07	1.54713e+07	1.51915e+07	1.02505e+07	1.0296e+07	1.0403e+07	1.11637e+07	1.07708e+07	1.05927e+07	2.69482
458	609.15	447.09	610.153	C27H30O16	[M-H]-	Quercetin 3-(2-glucosylrhamnoside)	Flavonoids	143016-74-4	MW0139483	3	2.41185e+07	2.60828e+07	2.61894e+07	1.73218e+07	1.73642e+07	1.63793e+07	2.34154e+07	2.26485e+07	2.22003e+07	2.70037
459	300.3	60.05	299.282	C18H37NO2	[M+H]+	3-Dehydrosphinganine	Lipids	16105-69-4	ML10195036	3	82310.8	82226	68739	138436	132367	144852	110182	104411	107965	2.70743
460	252.1	136.06	251.102	C10H13N5O3	[M+H]+	5'-Deoxyadenosine*	Nucleotides and derivatives	4754-39-6	MWSmce116	1	2.28057e+07	2.3348e+07	2.36842e+07	1.2119e+06	1.10939e+06	1.27747e+06	1.13372e+07	1.17557e+07	1.19582e+07	2.71056
461	473.11	311.1	474.116	C23H22O11	[M-H]-	Emodin-8-O-(6''-O-acetyl)glucoside	Quinones	-	pmn001340	2	5.73949e+06	5.99185e+06	5.79721e+06	1.39579e+06	1.44274e+06	1.37222e+06	4.15387e+06	4.09927e+06	4.31777e+06	2.71383
462	479.12	317.07	478.111	C22H22O12	[M+H]+	3'-O-Methyltricetin-7-O-glucoside	Flavonoids	-	pma6640	3	5.98959e+06	6.71133e+06	6.82098e+06	4.74849e+06	5.03978e+06	5.44382e+06	5.14753e+06	5.23681e+06	5.42776e+06	2.71607
463	339.07	177.02	340.079	C15H16O9	[M-H]-	Esculetin-7-O-glucoside*	Lignans and Coumarins	-	Lmbn001162	1	5.27568e+06	5.50847e+06	5.52034e+06	2.52886e+06	2.46281e+06	2.6431e+06	3.91585e+06	3.81806e+06	4.03089e+06	2.71659
464	489.12	264.04	488.107	C14H26N4O11P2	[M+H]+	Citicoline	Nucleotides and derivatives	987-78-0	MWSmce613	3	173853	207354	183468	218359	158023	170661	187298	194289	197695	2.74508
465	459.23	295.22	460.246	C26H36O7	[M-H]-	Vibsanin J	Terpenoids	-	Yshs000041	3	1003674	1.00479e+06	842842	1.06315e+06	1.03447e+06	1.11804e+06	1.04764e+06	993982	1.03598e+06	2.75091
466	567.17	405.12	566.164	C26H30O14	[M+H]+	3,6,7,2',4'-Pentamethylquercetagetin 3'-O-Beta-D-Glucoside	Flavonoids	-	Wagp006265	1	777169	768718	809488	1.66941e+07	1.46666e+07	1.62124e+07	7.03975e+06	6.74131e+06	6.69306e+06	2.75159
467	609.15	361.1	608.138	C27H28O16	[M+H]+	5,2',5'-Trihydroxy-3,7,4'-trimethoxyflavone-2'-O-β-D-malonylglucoside*	Flavonoids	-	Lagp004545	1	935184	996108	1.13458e+06	4.71793e+06	4.55993e+06	4.65616e+06	2.44076e+06	2.48829e+06	2.57651e+06	2.75325
468	177.02	133.03	178.027	C9H6O4	[M-H]-	Esculetin (6,7-Dihydroxycoumarin)	Lignans and Coumarins	305-01-1	mws1013	1	2.14071e+06	2.06782e+06	2.28871e+06	1.20877e+06	1.21849e+06	1.29566e+06	1.55053e+06	1.53747e+06	1.618e+06	2.75516
469	181.05	121.03	182.058	C9H10O4	[M-H]-	3-(3-Hydroxyphenyl)-3-hydroxypropanoic acid	Phenolic acids	3247-75-4	MWS3046	3	43229.6	45861.7	40092.3	25984.4	27122.8	23077.4	32943.1	33717.2	34799.7	2.7574
470	150	122.01	151.009	C7H5NOS	[M-H]-	2(3H)-Benzothiazolone	Alkaloids	934-34-9	Lmxn006423	3	34845.5	42651.9	33459.5	47030.6	46352.5	36560.2	32064.1	31327.4	33094.5	2.75995
471	431.15	269.1	432.163	C19H28O11	[M-H]-	Benzyl-(2''-O-glucosyl)glucoside*	Phenolic acids	-	Lmtn002324	3	976248	1.03475e+06	867896	1.39044e+06	1.36001e+06	1.22389e+06	1.20729e+06	1.23213e+06	1.1664e+06	2.76121
472	167.03	123.05	168.042	C8H8O4	[M-H]-	Homogentisic acid	Phenolic acids	451-13-8	pme1292	3	879671	801686	869755	852668	894061	895319	846270	886010	843646	2.76457
473	151.04	136.02	152.047	C8H8O3	[M-H]-	Vanillin; 4-Hydroxy-3-Methoxybenzaldehyde	Phenolic acids	121-33-5	mws0458	3	100666	112295	117819	232134	217999	199542	164038	166265	157586	2.77193
474	221.19	147.12	220.183	C15H24O	[M+H]+	Isocyperol	Terpenoids	20085-00-1	Zjyp102913	2	1.39532e+06	1.4745e+06	1.55034e+06	526302	267794	303456	910899	908282	866640	2.77369
475	579.17	271.06	578.164	C27H30O14	[M+H]+	Genistein-7-O-galactoside-rhamnose	Flavonoids	-	Lmgp004474	3	368815	219531	223515	1.16128e+07	1.0232e+07	1.19779e+07	6.84124e+06	6.54858e+06	6.8982e+06	2.77379
476	309.21	209.05	310.214	C18H30O4	[M-H]-	13S-Hydroperoxy-6Z,9Z,11E-octadecatrienoic acid	Lipids	121107-97-9	pmb2789	3	117731	158174	146052	114908	97065	97883.8	97325.9	96884.8	92525.7	2.77598
477	252.23	252.23	251.225	C16H29NO	[M+H]+	Dodecadienoic acid isobutylamide	Alkaloids	-	Zahp011639	3	2.01682e+06	2.01116e+06	2.14545e+06	905698	1.0084e+06	1.06288e+06	1.47666e+06	1.39962e+06	1.42005e+06	2.78703
478	287.06	125.03	288.063	C15H12O6	[M-H]-	2-hydroxynaringenin	Flavonoids	-	Jmgn005927	3	508932	525891	509112	284985	297882	295061	377756	397572	395448	2.78781
479	451.12	289.07	452.132	C21H24O11	[M-H]-	Sieboldin	Flavonoids	18777-73-6	Hmpn005101	3	1.5475e+06	1.9542e+06	1.75901e+06	1.88306e+06	1.79638e+06	1.79008e+06	1.60505e+06	1.55198e+06	1.51887e+06	2.78923
480	494.32	184.07	493.317	C24H48NO7P	[M+H]+	LysoPC 16:1(2n isomer)	Lipids	-	Lmhp008833	1	4.44509e+06	4.89671e+06	4.9951e+06	3.47333e+06	3.38951e+06	3.39729e+06	3.60361e+06	3.61456e+06	3.78617e+06	2.79131
481	417.11	152.01	418.111	C17H22O12	[M-H]-	Protocatechuic acid xylosyl xyloside	Phenolic acids	-	Lakn002786	1	2.88227e+07	3.01482e+07	3.22764e+07	2.05321e+07	2.00377e+07	1.92242e+07	2.21662e+07	2.27367e+07	2.34357e+07	2.79139
482	331.08	315.05	330.074	C17H14O7	[M+H]+	Tricin (5,7,4'-Trihydroxy-3',5'-dimethoxyflavone)	Flavonoids	520-32-1	Lmzp004885	1	3.09404e+07	3.25483e+07	3.47766e+07	4.13457e+06	3.85436e+06	3.98532e+06	1.78549e+07	1.73959e+07	1.68844e+07	2.79372
483	447.09	271.06	448.101	C21H20O11	[M-H]-	Naringenin-7-O--D-Glucuronide	Flavonoids	-	MW0154307	3	2.86883e+07	2.95623e+07	3.01472e+07	1.2313e+06	1.22787e+06	1.34026e+06	1.45215e+07	1.50717e+07	1.5343e+07	2.79432
484	476.23	348.18	475.218	C21H29N7O6	[M+H]+	Trp-Arg-Asp	Amino acids and derivatives	-	MW0158094	3	1.07844e+06	1.13907e+06	1.31804e+06	16675	5005	13944.9	923067	924894	969435	2.79611
485	521.13	273.08	520.122	C24H24O13	[M+H]+	Naringenin-7-O-(6''-malonyl)glucoside	Flavonoids	-	pma0791	3	6.3654e+06	6.98916e+06	7.18425e+06	5.47739e+06	5.50693e+06	5.37046e+06	5.89188e+06	6.15344e+06	6.21214e+06	2.8016
486	159.07	97.07	160.074	C7H12O4	[M-H]-	2-Propylsuccinic acid*	Organic acids	618-57-5	Lmbn002072	3	123113	126337	141220	192254	175188	167441	129121	124964	132186	2.81505
487	447.09	285.04	448.101	C21H20O11	[M-H]-	Kaempferol-3-O-galactoside (Trifolin)*	Flavonoids	23627-87-4	mws0913	2	354395	445167	417668	336553	467158	328712	384042	396416	374790	2.81763
488	611.2	303.09	610.19	C28H34O15	[M+H]+	Hesperetin-7-O-neohesperidoside(Neohesperidin)*	Flavonoids	13241-33-3	MWSHY0019	3	22780.5	20751.2	46610.8	4.82336e+06	4.35818e+06	4.79532e+06	2.56879e+06	2.70909e+06	2.59777e+06	2.82131
489	611.2	303.09	610.19	C28H34O15	[M+H]+	Hesperetin-7-O-rutinoside (Hesperidin)*	Flavonoids	520-26-3	MWSHY0116	3	22780.5	20751.2	46610.8	4.82336e+06	4.35818e+06	4.79532e+06	2.56879e+06	2.70909e+06	2.59777e+06	2.82131
490	181.05	107.01	182.058	C9H10O4	[M-H]-	Vanillic acid methyl ester	Phenolic acids	3943-74-6	MWSmce455	3	62538.7	65012.7	72662.3	68288.1	80726.5	75892.2	71996.3	71253.7	68235.6	2.82549
491	315.05	151	316.058	C16H12O7	[M-H]-	Isorhamnetin; 3'-Methoxy-3,4',5,7-Tetrahydroxyflavone	Flavonoids	480-19-3	mws0066	1	791768	895026	598486	106317	157453	148511	394806	409710	417482	2.82898
492	361.09	303.05	360.084	C18H16O8	[M+H]+	Centaureidin (5,7,3'-Trihydroxy-3,6,4'-Trimethoxyflavone)	Flavonoids	17313-52-9	pmp000009	1	8.90972e+06	9.12022e+06	9.52642e+06	1.61856e+07	1.69274e+07	1.70883e+07	1.16947e+07	1.12954e+07	1.19496e+07	2.83136
493	489.23	175.03	490.239	C19H34N6O9	[M-H]-	Thr-Asn-Lys-Glu	Amino acids and derivatives	-	MW0157574	3	754037	839095	843830	217206	242503	233160	442883	425114	449063	2.83202
494	403.12	223.07	404.132	C17H24O11	[M-H]-	Hastatoside	Terpenoids	50816-24-5	Zmsn002575	2	61345.5	66043.7	54927.9	73149.2	69878.7	72764	49823.1	49302.9	51993.5	2.83315
495	203.12	144.08	202.111	C12H14N2O	[M+H]+	Acetryptine	Alkaloids	3551-18-6	pmb0130	3	179752	187858	185861	73119.7	77302.1	101305	138687	131612	137801	2.83335
496	247.13	86.09	246.122	C10H18N2O5	[M+H]+	L-Isoleucyl-L-Aspartate	Amino acids and derivatives	-	Lmrj002087	2	553929	657626	664312	562083	174902	512336	569179	547784	538650	2.83925
497	257.07	179.03	258.074	C11H14O7	[M-H]-	Posoquenin	Terpenoids	75853-66-6	Yajn002747	1	2.28813e+06	2.44751e+06	2.57826e+06	930074	913321	908492	1.65699e+06	1.57451e+06	1.65255e+06	2.84969
498	595.2	287.09	594.195	C28H34O14	[M+H]+	Didymin (Isosakuranetin-7-O-rutinoside)	Flavonoids	14259-47-3	Smfp005803	3	612828	702588	755759	2.0676e+07	2.04177e+07	1.95731e+07	1.08812e+07	1.14069e+07	1.08441e+07	2.85013
499	191.03	85.03	192.027	C6H8O7	[M-H]-	D-galactaro-1,4-lactone	Others	-	MW0148348	3	5.37163e+06	4.11029e+06	5.63198e+06	3.54819e+06	3.52607e+06	3.85965e+06	3.50359e+06	3.69976e+06	3.65778e+06	2.85312
500	478.29	337.27	477.286	C23H44NO7P	[M+H]+	LysoPE 18:2(2n isomer)	Lipids	-	pmb0874	1	1.60775e+07	1.58081e+07	1.70642e+07	2.22456e+07	2.15187e+07	2.28584e+07	1.715e+07	1.74558e+07	1.81311e+07	2.85571
501	152.06	135.03	151.049	C5H5N5O	[M+H]+	Guanine	Nucleotides and derivatives	73-40-5	pme1109	1	4.32301e+06	4.97501e+06	5.70337e+06	748242	622900	704463	2.37762e+06	2.24982e+06	2.28601e+06	2.85842
502	345.06	313.03	344.053	C17H12O8	[M+H]+	3,3',4-O-Trimethylellagic acid	Tannins	1617-49-8	Zmlp007578	3	192563	278908	233681	121682	82282.2	76901.6	135701	141681	134280	2.8622
503	253.05	143.05	254.058	C15H10O4	[M-H]-	7,3'-Dihydroxyflavone	Flavonoids	108238-40-0	MW0136833	3	575031	610769	576169	310722	281363	319456	425744	426393	405286	2.86366
504	188.07	118.07	187.063	C11H9NO2	[M+H]+	3,5-Dihydro-2H-Furo[3,2-C]Quinolin-4-One	Alkaloids	-	Lahp002608	1	2.08623e+06	2.22399e+06	2.20789e+06	4.51363e+06	4.00377e+06	4.44981e+06	3.0946e+06	2.98931e+06	2.92393e+06	2.86771
505	127.05	81.04	126.043	C5H6N2O2	[M+H]+	Imidazol-1-yl-acetic acid	Alkaloids	22884-10-2	MWSmce448	3	1.05985e+06	1.13166e+06	1.04272e+06	619528	642781	565722	832401	793384	791391	2.86985
506	123.06	80.05	122.048	C6H6N2O	[M+H]+	Nicotinamide	Others	98-92-0	mws0133	2	3.0864e+06	3.28591e+06	3.4405e+06	982305	999862	1.02062e+06	1.99282e+06	2.03271e+06	1.92005e+06	2.88235
507	327.19	159.08	326.188	C21H26O3	[M+H]+	Acitretin	Others	55079-83-9	MWSmce278	3	161104	153928	152709	14545.6	11535.5	45164.8	95713	91072.8	95837.1	2.88253
508	373.13	343.09	372.121	C20H20O7	[M+H]+	Tangeretin (4',5,6,7,8-Pentamethoxyflavone)	Flavonoids	481-53-8	mws0055	3	507849	493809	530594	469598	697513	388056	518884	492174	516261	2.89181
509	293.12	131.07	294.132	C12H22O8	[M-H]-	Glucosyl 2-Hydroxy-4-Methylpentanoic Acid	Organic acids	-	Wasn003258	1	6.42269e+06	6.6366e+06	6.96984e+06	1.82011e+06	1.761e+06	1.86246e+06	4.42578e+06	4.43917e+06	4.65813e+06	2.89406
510	149.09	91.05	148.089	C10H12O	[M+H]+	Benzylacetone	Others	2550-26-7	MWSslk226	2	1.76368e+06	1.87473e+06	1.86685e+06	1.67758e+06	1.65757e+06	1.6257e+06	1.34749e+06	1.38883e+06	1.4279e+06	2.8969
511	211.17	109.1	210.162	C13H22O2	[M+H]+	Blumenol C	Terpenoids	-	Qmyp101440	1	8.99429e+06	9.46175e+06	9.97128e+06	1.04849e+07	1.03217e+07	1.0675e+07	9.38435e+06	8.8903e+06	9.3114e+06	2.90022
512	301.07	164.01	302.079	C16H14O6	[M-H]-	Hesperetin	Flavonoids	520-33-2	mws0463	2	5.72674e+06	6.14509e+06	6.09896e+06	1.02106e+07	1.05763e+07	1.05632e+07	7.44483e+06	7.80243e+06	7.85556e+06	2.90076
513	131.03	87.05	132.042	C5H8O4	[M-H]-	Ethylmalonic acid	Organic acids	601-75-2	pme3034	3	292814	304495	307098	86311.6	87831.9	90963.3	187587	181708	177018	2.90791
514	593.19	285.08	592.179	C28H32O14	[M+H]+	Acacetin-7-O-rutinoside (Linarin)	Flavonoids	480-36-4	pmp001288	1	56732.6	49806	64148	1.03384e+07	1.09338e+07	1.04052e+07	5.30748e+06	5.40179e+06	5.61629e+06	2.90811
515	567.1	319.05	566.091	C24H22O16	[M+H]+	Gossypetin-3-O-(6''-malonyl)glucoside	Flavonoids	-	Lmmp002143	3	4.03728e+06	3.99578e+06	3.61317e+06	7.05188e+06	6.99245e+06	5.93494e+06	5.83543e+06	5.51004e+06	5.62835e+06	2.911
516	235.17	179.11	234.161	C15H22O2	[M+H]+	Ligudicin D	Terpenoids	-	Latp009855	3	676581	701374	721710	741588	666417	579854	669120	662906	633374	2.91524
517	193.04	72.99	194.043	C6H10O7	[M-H]-	D-Glucoronic acid*	Others	6556-12-3	pme3705	1	373457	382336	258294	447626	444012	456411	398396	380955	402659	2.91857
518	283.1	135.04	284.105	C17H16O4	[M-H]-	Phenethyl caffeate	Phenolic acids	104594-70-9	mws1505	3	56155.8	44936	48501.9	41684.9	20412.7	32664.6	25327.1	25505.2	26715	2.92151
519	175.12	144.08	174.116	C11H14N2	[M+H]+	N-Methyltryptamine	Alkaloids	61-49-4	mws0620	3	2.05503e+06	1.72927e+06	1.63178e+06	3.52619e+06	3.11342e+06	3.43971e+06	3.16644e+06	3.35714e+06	3.26193e+06	2.92326
520	130.09	70.07	129.079	C6H11NO2	[M+H]+	Homoproline	Amino acids and derivatives	56879-46-0	MWS04447	2	1.70387e+07	1.643e+07	1.72016e+07	1.58291e+07	1.72369e+07	1.74075e+07	1.75353e+07	1.66946e+07	1.76005e+07	2.92454
521	289.07	153.02	288.063	C15H12O6	[M+H]+	Okanin	Flavonoids	484-76-4	Cmxp005429	3	9.22974e+06	9.08673e+06	9.07754e+06	2.28478e+07	2.36727e+07	2.31171e+07	1.33833e+07	1.30821e+07	1.38623e+07	2.92674
522	167.07	123.05	166.063	C9H10O3	[M+H]+	3-(3-Hydroxyphenyl)-propionic acid	Phenolic acids	621-54-5	Zblp002839	2	3.56661e+06	3.40369e+06	3.66218e+06	4.00463e+06	4.14172e+06	3.70534e+06	3.63744e+06	3.74709e+06	3.53377e+06	2.93109
523	193.12	105.04	192.115	C12H16O2	[M+H]+	Senkyunolide A	Others	63038-10-8	pmp001227	2	3.27258e+06	3.12125e+06	2.7263e+06	960267	1.12263e+06	1.09498e+06	1.97344e+06	1.86163e+06	1.9077e+06	2.93552
524	476.28	335.26	475.27	C23H42NO7P	[M+H]+	LysoPE 18:3	Lipids	-	Lmhp008801	1	2.23843e+07	2.53563e+07	2.29628e+07	3.12634e+07	3.31545e+07	3.30058e+07	2.77586e+07	2.63678e+07	2.64178e+07	2.93865
525	235.17	151.11	234.162	C15H22O2	[M+H]+	10Hα-9-oxoageraphorone	Terpenoids	-	zjzp121607	3	622782	666152	641094	229724	374142	298197	453264	462927	436706	2.94058
526	479.09	303.05	478.075	C21H18O13	[M+H]+	Quercetin-3-O-glucuronide	Flavonoids	22688-79-5	Lmmp003783	3	3.45798e+06	3.92249e+06	4.0698e+06	1.13487e+07	1.08688e+07	1.15823e+07	7.14911e+06	7.46588e+06	7.56717e+06	2.9495
527	517.14	161.02	518.142	C25H26O12	[M-H]-	(2R,3R,5R,6R)-6-((((Z)-3-(3,4-dihydroxyphenyl)acryloyl)oxy)methyl)-3,4,5-trihydroxytetrahydro-2H-pyran-2-yl (E)-3-(4-hydroxy-3-methoxyphenyl)acrylate	Phenolic acids	-	Zmhn003515	3	915583	797566	751829	675200	1.05694e+06	1.05243e+06	789895	819866	837514	2.95107
528	325.09	163.04	326.1	C15H18O8	[M-H]-	p-Coumaric acid-4-O-glucoside	Phenolic acids	117405-48-8	Zmhn002301	1	658499	729277	735313	933081	926631	893291	749476	763736	720545	2.9556
529	299.08	137.02	300.084	C13H16O8	[M-H]-	4-O-Glucosyl-4-hydroxybenzoic acid	Phenolic acids	-	Zmhn001358	1	1.00591e+07	1.14361e+07	1.13098e+07	1.17367e+07	1.23409e+07	1.25227e+07	9.41448e+06	9.91965e+06	9.91266e+06	2.97122
530	153.13	83.05	152.12	C10H16O	[M+H]+	cis-Citral	Organic acids	5392-40-5	MWS1962	3	301826	308732	317320	285828	287578	287964	303591	290810	286876	2.9749
531	332.08	136.06	331.068	C10H14N5O6P	[M+H]+	2'-Deoxyadenosine-5'-monophosphate	Nucleotides and derivatives	653-63-4	pme3184	3	1.00963e+06	1.09094e+06	1.08471e+06	665870	701130	738114	812097	766423	799454	2.97521
532	433.11	161.03	434.121	C21H22O10	[M-H]-	6-O-Caffeoylarbutin	Phenolic acids	136172-60-6	Lman003972	2	142429	151960	114121	187677	395637	316870	205082	204581	215564	2.97565
533	237.18	107.08	236.178	C15H24O2	[M+H]+	1-Hydroxybisabola-2,10-dien-4-one	Others	-	MWS20173	2	4.38157e+06	4.5175e+06	4.14539e+06	4.33202e+06	4.86343e+06	4.7672e+06	3.95165e+06	4.12258e+06	4.18785e+06	2.98422
534	361.09	328.06	360.084	C18H16O8	[M+H]+	4',5,7-Trihydroxy-3',3,6-Trimethoxyflavone (Jaceidin)	Flavonoids	10173-01-0	Lmjp005224	2	1.88116e+07	1.99534e+07	1.86634e+07	3.69504e+07	3.69724e+07	3.64184e+07	2.62015e+07	2.48204e+07	2.4976e+07	2.98614
535	173.01	129.02	174.016	C6H6O6	[M-H]-	Cis-Aconitic acid	Organic acids	585-84-2	pme2550	3	603534	561638	577684	667275	663836	625423	594924	584234	561003	2.98983
536	301.07	286.05	300.063	C16H12O6	[M+H]+	Diosmetin (5,7,3'-Trihydroxy-4'-methoxyflavone)*	Flavonoids	520-34-3	MWSHY0009	1	5.58307e+06	5.93746e+06	6.08166e+06	3.24536e+06	3.18464e+06	3.26093e+06	4.14222e+06	4.31273e+06	4.06957e+06	2.98983
537	301.07	286.05	300.063	C16H12O6	[M+H]+	6,7,8-Tetrahydroxy-5-methoxyflavone*	Flavonoids	-	Zmhp003514	1	5.58307e+06	5.93746e+06	6.08166e+06	3.24536e+06	3.18464e+06	3.26093e+06	4.14222e+06	4.31273e+06	4.06957e+06	2.98983
538	165.09	149.06	166.099	C10H14O2	[M-H]-	1-(4-Methoxyphenyl)-1-propanol	Phenolic acids	5349-60-0	pmn001681	3	481026	652216	612857	836139	766829	776563	806204	849194	807108	2.99249
539	475.09	300	476.096	C22H20O12	[M-H]-	Kaempferide-3-O-glucuronide	Flavonoids	-	pmn001641	3	63193.9	71168.4	89182.8	25469.5	19873.6	25480.6	38710	38414.4	40584.5	2.99945
540	181.05	135.05	182.058	C9H10O4	[M-H]-	4-Hydroxyphenyllactic Acid	Phenolic acids	306-23-0	Zbzn005452	2	10231.2	25973.6	15903.7	585615	544843	576289	268797	273659	257977	3.00865
541	551.15	303.04	550.144	C24H26N2O13	[M+H]+	Betanin (Betanidin-5-O-glucoside)	Alkaloids	7659-95-2	mws1138	3	8800605	7.09687e+06	8689055	1.28891e+08	128805849	1.45964e+08	4.37554e+07	4.52256e+07	4.64704e+07	3.01004
542	373.11	123.01	374.121	C16H22O10	[M-H]-	Geniposidic acid	Terpenoids	27741-01-1	mws1574	3	117300	112449	98058.7	302334	314787	309708	176592	184103	187319	3.01375
543	481.1	319.05	480.09	C21H20O13	[M+H]+	Quercetagetin-7-O-glucoside(Quercetagitrin)	Flavonoids	548-75-4	Lmfp003403	3	1.00631e+06	822352	1.03082e+06	1.07505e+06	1.25261e+06	1.10301e+06	1.0712e+06	1.09072e+06	1.13588e+06	3.0181
544	481.2	437.22	480.201	C25H28N4O6	[M+H]+	Phe-Trp-Glu	Amino acids and derivatives	-	MW0155367	3	5.38621e+06	6.2728e+06	6.51582e+06	5.8499e+06	6.72848e+06	7.03752e+06	5.26402e+06	5.44201e+06	5.59157e+06	3.01845
545	126.07	109.04	125.059	C5H7N3O	[M+H]+	5-Methylcytosine	Nucleotides and derivatives	554-01-8	mws0572	2	564427	613699	640442	48479.1	44473.5	63011.9	305055	287359	298811	3.02114
546	327.29	59.01	328.298	C20H40O3	[M-H]-	Hydroxyicosanoic Acid	Lipids	-	Wafn015217	2	114512	116275	114555	63155.4	70550.1	65396.4	77683.4	82325.8	78890.1	3.02479
547	453.14	96.96	454.149	C22H22N4O7	[M-H]-	TyrMe-His-OH	Amino acids and derivatives	-	MW0158702	3	573394	647351	638710	159221	250583	145091	394551	411250	387859	3.02781
548	521.17	341.11	522.174	C25H30O12	[M-H]-	7-O-coumaroyl-loganic acid	Terpenoids	-	Saln000462	1	1.24789e+06	1.34769e+06	1.53623e+06	1.55947e+06	1.35841e+06	1.51609e+06	1.24616e+06	1.25786e+06	1.31818e+06	3.03369
549	595.16	577.16	594.159	C27H30O15	[M+H]+	Vitexin-7-O-glucoside	Flavonoids	-	Zajp002650	1	7.09396e+06	7.75778e+06	8.00682e+06	1.13283e+06	930336	1.10311e+06	3.44666e+06	3.59369e+06	3.65862e+06	3.04515
550	188.07	118.06	187.063	C11H9NO2	[M+H]+	naphthisoxazol A	Alkaloids	-	Smcp001137	1	2.15763e+06	2.38458e+06	2.0882e+06	4.16875e+06	3.73225e+06	4.24978e+06	3.06511e+06	2.88304e+06	2.97337e+06	3.06132
551	350.12	230.08	349.112	C12H19N3O9	[M+H]+	Ser-Asp-Glu	Amino acids and derivatives	-	MW0156678	3	8.38466e+06	8.89635e+06	9.08775e+06	1.66659e+07	1.67335e+07	1.66031e+07	1.16666e+07	1.23011e+07	1.23146e+07	3.06153
552	377.23	295.23	378.241	C22H34O5	[M-H]-	Vitexilactone	Terpenoids	61263-49-8	Wbmn011269	1	1.13543e+07	1.12023e+07	1.19681e+07	8.74271e+06	9.04558e+06	9.02333e+06	1.00535e+07	9.48709e+06	9.61017e+06	3.06581
553	245.12	181.1	244.11	C15H16O3	[M+H]+	Yomogin	Terpenoids	10067-18-2	Cmap003293	1	1.18813e+07	1.20688e+07	1.16605e+07	93313.9	114375	107774	7.06121e+06	6.87853e+06	6.64115e+06	3.07023
554	593.15	285.04	594.159	C27H30O15	[M-H]-	Kaempferol-3-O-robinobioside(Biorobin)	Flavonoids	17297-56-2	pme1605	3	92408.2	89726.7	95020.9	1.03958e+07	1.03962e+07	1.0437e+07	4.82178e+06	4.68778e+06	4.53388e+06	3.07749
555	222.08	130.06	221.069	C11H11NO4	[M+H]+	Methyl dioxindole-3-acetate	Alkaloids	57061-18-4	Hmyp002656	1	891078	920706	923849	1.18246e+06	1.19359e+06	1.12389e+06	994965	939737	948753	3.08259
556	153.07	108.04	152.059	C7H8N2O2	[M+H]+	1-Methyl-6-Oxo-1,6-Dihydropyridine-3-Carboxamide	Alkaloids	701-44-0	MWS0687	3	119462	135265	141997	90375.6	105170	99250.1	125516	123929	118290	3.09804
557	233.16	135.08	232.146	C15H20O2	[M+H]+	9-oxo-10,11-dehydroageraphorone	Terpenoids	-	zjzp121604	3	1.12786e+06	1.23548e+06	1.20908e+06	699765	677871	299328	812356	849966	862487	3.10013
558	518.26	286.14	517.254	C25H35N5O7	[M+H]+	Asterinin F	Alkaloids	-	Wmzp004019	3	84606.3	108380	93896.8	44574.1	20005	28436.8	68247.5	71124.9	72546.4	3.10048
559	611.16	287.06	610.153	C27H30O16	[M+H]+	Luteolin-7,3'-di-O-glucoside*	Flavonoids	52187-80-1	Zmxp003107	2	15903795	16065565	18518960	10965155	11805245	11722105	14461215	13675530	13752450	3.10191
560	146.09	87.04	145.085	C5H11N3O2	[M+H]+	4-Guanidinobutyric acid	Organic acids	463-00-3	mws0567	3	2.06513e+07	2.3122e+07	2.27565e+07	3.22996e+06	4.1546e+06	3.46502e+06	1.25253e+07	1.19039e+07	1.26024e+07	3.10251
561	281.14	123.08	282.147	C15H22O5	[M-H]-	Rugosic acid A	Others	-	Ymmg000006	1	726539	892734	791653	719904	644615	727148	759213	755238	717372	3.10439
562	449.11	287.06	450.116	C21H22O11	[M-H]-	Eriodictyol-8-C-glucoside	Flavonoids	1023271-51-3	pmb3023	3	1.02246e+07	1.04456e+07	1.06276e+07	1.05879e+07	1.07692e+07	1.12299e+07	1.02597e+07	1.08936e+07	1.07357e+07	3.10462
563	86.1	69.07	85.0891	C5H11N	[M+H]+	Piperidine	Alkaloids	110-89-4	pmb0782	3	1.94041e+07	1.73731e+07	1.92144e+07	2.94301e+07	3.03158e+07	2.9014e+07	2.38569e+07	2.27715e+07	2.24979e+07	3.11955
564	149.06	103.06	148.052	C9H8O2	[M+H]+	Cinnamic acid	Phenolic acids	140-10-3	MWS20194	3	809557	837715	887997	500582	424962	452120	635798	602414	602760	3.12479
565	149.1	65.04	148.089	C10H12O	[M+H]+	2',4'-Dimethylacetophenone	Others	89-74-7	MWSmce698	3	1.23137e+06	845407	798658	628458	852672	590576	817398	869358	853113	3.13967
566	242.11	126.07	241.106	C10H15N3O4	[M+H]+	5-Methyl-2'-Deoxycytidine	Nucleotides and derivatives	838-07-3	MWS2910	2	1.72444e+06	1.77786e+06	1.67059e+06	1.27158e+06	1.24097e+06	1.34394e+06	1.51278e+06	1.42534e+06	1.49604e+06	3.14006
567	406.35	300.29	405.345	C22H47NO5	[M+H]+	2-aminodocoSane-1,6,19,20,21-pentaol	Lipids	-	Walp007192	2	1.24324e+06	1.35983e+06	1.11192e+06	1.32859e+06	1.37332e+06	1.06557e+06	1.80691e+06	1.85878e+06	1.74559e+06	3.14127
568	289.04	137.02	290.043	C14H10O7	[M-H]-	4-(3,4,5-Trihydroxybenzoxy)benzoic acid	Phenolic acids	-	Lmyn003835	3	77484.5	78534	78943	88867	80930.1	107427	82426.9	87555	86408.4	3.14929
569	137.03	108.02	138.032	C7H6O3	[M-H]-	Salicylic acid	Phenolic acids	69-72-7	Lmgn001670	1	1.9575e+06	2.10744e+06	2.09529e+06	1.10247e+06	1.09054e+06	1.10932e+06	1.46291e+06	1.53665e+06	1.55261e+06	3.15336
570	165.09	91.05	164.084	C10H12O2	[M+H]+	Frambinone	Others	-	Wbmp003302	2	1.61337e+06	1.57875e+06	1.62098e+06	1.2377e+06	1.24941e+06	1.14743e+06	1.2753e+06	1.35308e+06	1.34082e+06	3.16052
571	345.1	312.06	344.09	C18H16O7	[M+H]+	Eupatorin; 3',5-Dihydroxy-4',6,7-Trimethoxyflavone*	Flavonoids	855-96-9	MWSHY0054	2	2.99948e+07	3.22245e+07	3.25195e+07	1.12766e+07	1.08628e+07	1.04941e+07	2.04228e+07	1.91686e+07	1.97758e+07	3.16958
572	377.23	295.23	378.241	C22H34O5	[M-H]-	Negundoin A	Terpenoids	-	Wbmn010746	1	1.01929e+07	1.14537e+07	1.22293e+07	9.32709e+06	9.04406e+06	9.08042e+06	9.63219e+06	9.81664e+06	1.02438e+07	3.16992
573	449.11	287.06	450.116	C21H22O11	[M-H]-	Aromadendrin-7-O-glucoside	Flavonoids	28189-90-4	Lmtn002796	2	1.06998e+07	1.09383e+07	1.02815e+07	1.04637e+07	1.07594e+07	1.0917e+07	1.09965e+07	1.12215e+07	1.16987e+07	3.17132
574	579.17	271.07	578.164	C27H30O14	[M+H]+	Apigenin-7-O-neohesperidoside (Rhoifolin)*	Flavonoids	17306-46-6	MWSmce498	1	340410	325375	271930	1.15916e+07	1.18098e+07	1.15481e+07	6.36398e+06	6.46675e+06	6.76354e+06	3.17671
575	177.06	117.04	178.063	C10H10O3	[M-H]-	3,4-Methylenedioxy cinnamyl alcohol	Lignans and Coumarins	58095-76-4	Jmzn006005	3	36416	39785	39461.4	16468.6	25571.1	27492.6	27214.4	25652.4	25923.6	3.17787
576	188.06	128.04	189.064	C7H11NO5	[M-H]-	N-Acetyl-L-glutamic acid	Amino acids and derivatives	1188-37-0	pme0075	3	278754	296593	342760	410300	359263	426339	330994	310874	324252	3.17998
577	345.06	330.04	346.069	C17H14O8	[M-H]-	Syringetin	Flavonoids	4423-37-4	mws1002	2	2.10557e+06	1.97836e+06	1.9602e+06	2.05751e+06	2.05132e+06	2.09486e+06	2.01933e+06	1.93467e+06	1.8982e+06	3.18573
578	140.01	78.96	141.019	C2H8NO4P	[M-H]-	O-Phosphorylethanolamine	Alkaloids	1071-23-4	mws0704	3	69168.6	61354.2	57697.5	50200.3	35136.8	30058.5	49748.6	52924.1	50683.5	3.19227
579	179.06	59.01	180.063	C6H12O6	[M-H]-	D-Galactose	Others	59-23-4	pmf0139	1	5.52047e+06	5.93178e+06	5.53572e+06	5.09103e+06	5.03669e+06	5.11377e+06	5.06956e+06	4.85348e+06	5.16796e+06	3.19796
580	601.12	439.09	602.127	C28H26O15	[M-H]-	Eriodictyol-7-O-(6''-O-galloyl)glucoside	Flavonoids	-	Lmyn004037	2	1.27438e+07	1.22157e+07	1.2736e+07	7.11728e+06	7.90539e+06	7.96068e+06	8.5125e+06	9.01277e+06	8.99256e+06	3.20365
581	507.15	345.1	506.142	C24H26O12	[M+H]+	Rhamnazine-4'-O-β-D-glucoside	Flavonoids	-	Wahp006113	2	8.3905e+06	8.74313e+06	9.95845e+06	2.44148e+06	2.38805e+06	2.49872e+06	6.22322e+06	5.94229e+06	5.85442e+06	3.20708
582	565.12	317.08	564.111	C25H24O15	[M+H]+	Isorhamnetin-3-O-(6''-malonyl)glucoside	Flavonoids	-	HJAP064	1	1.00114e+06	912023	791411	553431	508176	776525	569347	597291	562249	3.21458
583	297.24	59.02	298.251	C18H34O3	[M-H]-	3-Oxooctadecanoic acid	Organic acids	-	MW0014259	3	310020	345906	345003	39322.8	42688	40197.9	171519	175696	182788	3.22472
584	165.06	119.05	166.063	C9H10O3	[M-H]-	2,6-Dimethoxybenzaldehyde	Phenolic acids	3392-97-0	Lmbn005172	1	125940	135977	150169	2.67739e+06	2.7257e+06	2.77052e+06	1.25284e+06	1.18271e+06	1.25016e+06	3.23455
585	271.06	215.07	270.053	C15H10O5	[M+H]+	Genistein	Flavonoids	446-72-0	mws0063	3	1.13732e+06	1.17254e+06	1.24209e+06	699977	638414	691280	920805	872013	869847	3.24662
586	455.1	96.97	456.105	C17H21N4O9P	[M-H]-	Flavin Single Nucleotide(FMN)	Nucleotides and derivatives	6184-17-4	MWS5083	2	476667	589790	595149	688550	733447	761920	512837	529203	547300	3.25391
587	579.15	271.06	578.142	C30H26O12	[M+H]+	Apigenin-7-O-(6''-p-Coumaryl)glucoside	Flavonoids	-	Lmpp003930	2	323705	342080	174913	1.12791e+07	1.07242e+07	1.11623e+07	6.0691e+06	6.10498e+06	6.43548e+06	3.25591
588	209.08	191.07	208.074	C11H12O4	[M+H]+	3,4-Dimethoxycinnamic acid	Phenolic acids	2316-26-9	MWSmce332	3	78396.6	99167	121178	126995	78253.1	81229.7	109275	107092	102488	3.2596
589	165.09	105.07	164.084	C10H12O2	[M+H]+	Eugenol	Phenolic acids	97-53-0	mws0459	2	632060	691502	621942	39564	74324.1	102372	335093	325014	313906	3.26421
590	550.39	184.07	549.379	C28H56NO7P	[M+H]+	LysoPC 20:1	Lipids	-	Lmhp011549	2	1.86875e+06	1.77812e+06	1.77694e+06	556286	552132	535707	1.11007e+06	1.06692e+06	1.13871e+06	3.2695
591	400.15	136.06	399.139	C15H21N5O8	[M+H]+	Ribosyladenosine	Nucleotides and derivatives	-	pmc0281	3	1.63752e+06	1.59717e+06	1.7255e+06	896099	936829	961462	1.19924e+06	1.24023e+06	1.16173e+06	3.2708
592	319.22	319.22	318.219	C20H30O3	[M+H]+	12-Hydroxyabietic Acid	Terpenoids	3484-61-5	Hmqp005412	3	522709	545099	606725	9	105128	134595	370328	361965	386021	3.27613
593	331.07	316.05	330.074	C17H14O7	[M+H]+	Rehderianin I	Flavonoids	90965-30-3	Hmhp005160	1	2.24972e+06	2.31972e+06	2.32278e+06	889625	835900	843608	1.47153e+06	1.49948e+06	1.40628e+06	3.2781
594	329.11	167.03	330.095	C14H18O9	[M-H]-	1-O-Vanilloyl-D-Glucose	Phenolic acids	-	Lmtn002565	1	5.72722e+06	6.76192e+06	6.52012e+06	1.55261e+07	1.39174e+07	1.529e+07	1.00365e+07	1.06047e+07	1.06512e+07	3.28142
595	463.13	301.08	462.116	C22H22O11	[M+H]+	Ladanetin-6-O-β-D-glucosid	Flavonoids	-	Hmzp004605	3	4.24358e+06	4.72854e+06	4.22088e+06	3.92689e+06	3.44381e+06	3.79286e+06	3.74759e+06	3.70324e+06	3.9381e+06	3.28687
596	187.1	125.1	188.105	C9H16O4	[M-H]-	Azelaic acid	Organic acids	123-99-9	mws0237	3	569287	567951	597929	484812	438089	468080	539875	574576	568133	3.29104
597	625.18	301.07	624.169	C28H32O16	[M+H]+	Chrysoeriol-7-O-gentiobioside	Flavonoids	-	Zmxp004480	3	283620	330390	452114	5.95107e+06	6.36275e+06	6.10654e+06	3.44124e+06	3.38661e+06	3.22866e+06	3.29321
598	175.12	70.07	174.137	C8H18N2O2	[M+H]+	N(6),N(6)-Dimethyl-L-lysine	Amino acids and derivatives	2259-86-1	MWS04412	2	8.55703e+06	9.09466e+06	8.91538e+06	1.45368e+07	1.41129e+07	1.45234e+07	1.17339e+07	1.10034e+07	1.15246e+07	3.29405
599	278.24	67.06	277.241	C18H31NO	[M+H]+	N-(2-methylpropyl)tetradeca-2,4,8-trienamide	Alkaloids	-	Zahp006542	3	98819	110097	113819	15705.1	19365.2	18984.2	68141.6	63792.9	66048.8	3.29549
600	308.3	308.3	307.288	C20H37NO	[M+H]+	N-Isobutyl-(2E,4E)-hexadeca-2,4-dienamide	Alkaloids	54794-69-3	Zahp013865	3	2.34213e+06	2.39355e+06	2.47717e+06	337212	409891	408316	1.46402e+06	1.37858e+06	1.38946e+06	3.29685
601	371.13	209.08	372.142	C17H24O9	[M-H]-	Syringin	Phenolic acids	118-34-3	mws0011	3	499874	457451	544272	378958	384328	369029	283981	282930	299943	3.29934
602	209.12	59.02	210.126	C12H18O3	[M-H]-	Jasmonic acid	Organic acids	77026-92-7	pme1654	3	2.05946e+06	2.19266e+06	2.19982e+06	350677	342437	351797	1.3127e+06	1.26509e+06	1.22911e+06	3.3041
603	203.08	116.05	204.09	C11H12N2O2	[M-H]-	L-Tryptophan	Amino acids and derivatives	73-22-3	mws0282	1	3.39445e+06	3.63181e+06	3.7367e+06	7.45873e+06	6.84148e+06	6.80032e+06	4.9246e+06	4.66736e+06	4.63969e+06	3.31199
604	593.18	447.13	592.179	C28H32O14	[M+H]+	Chrysoeriol-6-C-rhamnoside-7-O-rhamnoside	Flavonoids	-	Hmgp003641	2	76074.8	57166.4	60896	1.51612e+07	1.63131e+07	1.55413e+07	7.87183e+06	8.29153e+06	8.38063e+06	3.32115
605	237.06	87.01	238.069	C8H14O8	[M-H]-	Mucic acid Dimethyl Ester	Phenolic acids	-	Lmyn000160	3	1.5912e+06	1.71427e+06	1.67823e+06	1.81211e+06	1.89004e+06	1.95336e+06	1.79478e+06	1.91792e+06	1.85135e+06	3.32321
606	220.12	90.06	219.111	C9H17NO5	[M+H]+	Casuarine Analogue	Alkaloids	-	Wbsp001938	1	3.08637e+06	3.40981e+06	3.30952e+06	5.85715e+06	5.54732e+06	5.96604e+06	4.23894e+06	3.99609e+06	4.2316e+06	3.3242
607	361.11	169.05	362.121	C15H22O10	[M-H]-	Catalpol	Terpenoids	2415-24-9	mws1562	3	44768.9	74508.1	57774.8	17814.1	17378.3	15999.6	23315.2	24684.9	23315.2	3.32645
608	235.16	118.09	117.079	C5H11NO2	[2M+H]+	N-Methyl-α-aminoisobutyric acid	Amino acids and derivatives	2566-34-9	MWS5209	3	70673.4	56897.5	59547.7	160849	116713	121943	92973.4	88221.5	93912.6	3.32704
609	131.07	85.07	132.079	C6H12O3	[M-H]-	2-Hydroxyisocaproic acid	Organic acids	20312-37-2	mws0341	2	4.09317e+06	4.49183e+06	4.38358e+06	2.37212e+06	2.32475e+06	2.37149e+06	3.33962e+06	3.12486e+06	3.22371e+06	3.32855
610	315.01	299.99	316.022	C15H8O8	[M-H]-	3-O-Methylellagic acid	Tannins	-	Lmqn004838	3	650187	710781	603345	263280	283547	360481	379671	405296	397366	3.32877
611	345.1	330.07	344.09	C18H16O7	[M+H]+	4',5-Dihydroxy-3,3',7-Trimethoxyflavone; Pachypodol*	Flavonoids	33708-72-4	Lmjp006533	3	886270	815894	820382	382508	380677	358245	594778	563015	598629	3.33841
612	506.32	365.31	505.317	C25H48NO7P	[M+H]+	LysoPE 20:2	Lipids	-	Lmhp010757	3	524589	471242	532672	535436	541433	550072	544868	509657	524159	3.36287
613	175.04	147.05	176.047	C10H8O3	[M-H]-	6-Hydroxy-4-methylcoumarin	Lignans and Coumarins	2373-31-1	pme3140	3	127150	94734	81303	115042	115017	112010	111847	110915	105006	3.39555
614	579.17	285.08	578.164	C27H30O14	[M+H]+	Acacetin glucosyl xyloside	Flavonoids	-	Labp005273	1	4.1535e+06	4.4439e+06	4.29457e+06	1.84709e+06	1.66071e+06	1.67222e+06	2.99539e+06	2.85193e+06	3.04651e+06	3.4026
615	177.05	149.02	176.047	C10H8O3	[M+H]+	3,4-Methylenedioxycinnamaldehyde	Others	58095-77-5	Zahp007439	3	169924	204906	186197	201474	168577	173985	163001	163522	173076	3.40612
616	449.11	299.05	448.101	C21H20O11	[M+H]+	Luteolin-8-C-glucoside (Orientin)*	Flavonoids	28608-75-5	mws1299	1	3.73834e+06	4.16538e+06	3.9037e+06	7.95097e+06	5.05586e+06	8.16087e+06	5.43036e+06	5.49732e+06	5.15209e+06	3.41562
617	677.17	515.14	678.18	C31H34O17	[M-H]-	1,4-O-di-Caffeoyl-3-O-glucoside Quinic Acid*	Phenolic acids	-	Zbjn003605	1	4.9511e+07	7.35561e+07	4.48695e+07	1.47812e+07	1.17927e+07	1.19492e+07	2.98288e+07	3.02298e+07	3.18088e+07	3.4183
618	337.09	191.06	338.1	C16H18O8	[M-H]-	3-O-p-Coumaroylquinic acid*	Phenolic acids	87099-71-6	pmn001421	2	1.45647e+07	1.46155e+07	1.44261e+07	1.5857e+07	1.6346e+07	1.56333e+07	1.43006e+07	1.41231e+07	1.50574e+07	3.42327
619	373.22	135.12	372.215	C19H32O7	[M+H]+	11R,12-Dihydroxy-6(7)-spirovetiven-8-one-9-O-β-D-glucopyranoside	Terpenoids	-	Qmyp101112	3	277637	278872	244907	122447	121725	63799.4	166956	159513	170651	3.42355
620	241.09	142.08	240.079	C15H12O3	[M+H]+	Lettucenin A	Terpenoids	97915-46-3	Cmpp009004	3	127652	141757	138563	3220.16	9793.18	4567.26	74807.2	69911.1	73234.5	3.44066
621	235.14	147.04	234.137	C13H18N2O2	[M+H]+	p-Coumaroylputrescine	Alkaloids	34136-53-3	pmb0490	3	171966	222639	238010	438882	455928	493501	327000	336221	313913	3.44158
622	334.14	188.07	333.132	C16H19N3O5	[M+H]+	Bestim	Amino acids and derivatives	66471-20-3	Zmmp003443	1	2.13593e+06	2.24365e+06	2.24765e+06	1.35906e+07	1.31019e+07	1.39781e+07	7.10852e+06	7.05921e+06	7.5132e+06	3.44682
623	197.12	133.1	196.11	C11H16O3	[M+H]+	Melazolide B	Terpenoids	-	Yalp005502	1	9.26906e+06	9.08547e+06	1.06171e+07	4.45924e+06	4.64128e+06	4.49314e+06	8.09854e+06	8.2754e+06	7.73231e+06	3.44717
624	507.15	345.09	506.142	C24H26O12	[M+H]+	Eupatilin-7-O-glucoside	Flavonoids	-	pmp000013	1	3.88406e+07	3.79113e+07	4.37198e+07	3.13606e+07	3.01172e+07	2.83529e+07	3.17945e+07	3.19775e+07	3.00257e+07	3.44764
625	331.19	157.1	330.183	C20H26O4	[M+H]+	Diaspanolide B	Terpenoids	-	Lthp012019	2	364369	326846	366546	7783.45	2998.44	2525.11	184034	173721	173212	3.45035
626	325.09	119.05	326.1	C15H18O8	[M-H]-	Phenylpropionic acid-O-β-D-glucopyranoside	Phenolic acids	-	Hmhn003067	1	618354	646055	672732	678376	668429	644401	596850	568722	608530	3.46017
627	180.06	134.06	179.058	C9H9NO3	[M+H]+	3-Succinoylpyridine	Alkaloids	4192-31-8	Wayp003244	2	5.101e+06	5.09721e+06	5.08699e+06	1.56668e+06	2.65893e+06	2.77118e+06	3.9556e+06	3.69784e+06	3.77773e+06	3.46284
628	176.07	130.07	175.063	C10H9NO2	[M+H]+	Indole-3-acetic acid (IAA)	Alkaloids	87-51-4	pme1651	3	150159	163092	86766.8	130595	108862	134725	116204	124069	117897	3.46735
629	611.16	491.12	610.153	C27H30O16	[M+H]+	Isoluteolin-6,8-di-C-glucoside	Flavonoids	-	Zmhp002409	2	791939	888295	938886	298712	319724	330277	512823	549690	532681	3.47018
630	297.24	183.14	298.251	C18H34O3	[M-H]-	Ricinoleic acid	Lipids	141-22-0	Zmyn004714	1	132477	90002.6	85315.2	110590	97435	116310	73976.2	69559.6	69845.1	3.475
631	329.23	311.22	330.241	C18H34O5	[M-H]-	9,10,11-Trihydroxy-12-octadecenoic acid	Lipids	61911-67-9	Hmqn003054	1	910416	913594	998570	168868	151608	181542	516463	524628	551885	3.49323
632	454.29	313.27	453.286	C21H44NO7P	[M+H]+	LysoPE 16:0(2n isomer)	Lipids	-	pmd0160	1	1.20659e+06	1.20871e+06	1.17217e+06	2.00988e+06	2.23685e+06	2.12232e+06	1.6809e+06	1.60802e+06	1.72352e+06	3.49576
633	207.1	161.06	206.094	C12H14O3	[M+H]+	Trans-coniferyl aldehyde	Phenolic acids	-	Lazn003578	2	415002	455157	468633	323296	194764	316271	419844	436840	407477	3.49853
634	189.09	128.06	188.084	C12H12O2	[M+H]+	Butylidenephthalide	Others	72917-31-8	MWSmce250	3	488204	535527	518249	37247.7	61509.9	32783.6	299640	285592	280047	3.50152
635	103	59.01	104.011	C3H4O4	[M-H]-	Hydroxypyruvic acid	Organic acids	1113-60-6	ML10172161	3	2.50838e+06	2.55107e+06	2.89891e+06	4.95529e+06	5.10053e+06	4.99751e+06	4.0333e+06	3.77569e+06	3.82946e+06	3.5029
636	318.13	238.12	317.122	C12H19N3O7	[M+H]+	N-(1-Deoxy-1-fructosyl)Histidine	Nucleotides and derivatives	-	Wayp000599	1	1.93667e+06	1.89715e+06	1.8751e+06	3.35654e+06	2.84033e+06	2.86708e+06	2.35787e+06	2.52554e+06	2.47441e+06	3.50392
637	170.08	134.06	169.074	C8H11NO3	[M+H]+	Pyridoxine	Others	65-23-6	pme1383	3	2.52184e+06	2.80751e+06	2.85352e+06	4.62178e+06	4.49282e+06	4.72805e+06	3.01201e+06	3.1976e+06	3.2073e+06	3.50622
638	281.17	199.17	282.183	C16H26O4	[M-H]-	6-Hydroxyphomodiol	Others	-	Wcgn012724	3	4.8593e+06	5.29862e+06	5.42207e+06	4.72356e+06	4.91149e+06	4.89358e+06	5.22947e+06	5.38552e+06	5.02113e+06	3.50767
639	523.15	361.1	522.137	C24H26O13	[M+H]+	Chrysosplenoside A*	Flavonoids	-	Zmjp005959	1	1.66393e+07	1.64923e+07	1.75403e+07	2.47935e+07	2.31532e+07	2.43379e+07	1.80785e+07	1.74689e+07	1.87416e+07	3.51734
640	433.11	271.06	434.121	C21H22O10	[M-H]-	Butin-7-O-glucoside*	Flavonoids	-	HJN090	1	1.96592e+07	2.06537e+07	1.9849e+07	3.83288e+06	4.04726e+06	3.75658e+06	1.27194e+07	1.27806e+07	1.35419e+07	3.52107
641	433.11	271.06	432.106	C21H20O10	[M+H]+	Genistein-7-O-galactoside	Flavonoids	-	Lmgp004731	3	1.08823e+07	1.12358e+07	1.0576e+07	5.69248e+06	5.4126e+06	5.66819e+06	8.25264e+06	8.13136e+06	8.69101e+06	3.52239
642	438.26	297.24	437.254	C20H40NO7P	[M+H]+	LysoPE 15:1	Lipids	-	Lmhp008440	2	221795	243000	236431	1.36803e+06	1.27347e+06	1.20187e+06	679124	728135	697933	3.52346
643	431.1	269.05	432.106	C21H20O10	[M-H]-	Aloe emodin-1-O-glucoside	Quinones	-	Zmdn004052	3	1.15839e+07	1.24505e+07	1.24533e+07	1.08807e+07	1.13078e+07	1.04773e+07	1.06587e+07	1.14346e+07	1.10006e+07	3.52495
644	609.18	301.08	608.174	C28H32O15	[M+H]+	Diosmetin-7-O-rutinoside (Diosmin)*	Flavonoids	520-27-4	MWSHY0190	1	62858	51487.6	32527.2	3.49666e+07	3.47994e+07	3.53202e+07	2.08597e+07	2.02668e+07	1.94419e+07	3.52686
645	249.16	147.04	248.153	C14H20N2O2	[M+H]+	p-Coumaroylcadaverine	Alkaloids	-	Lmhp002772	3	351830	252849	156662	248500	291914	283771	263653	246006	252112	3.52932
646	245.09	203.08	246.1	C13H14N2O3	[M-H]-	N-Acetyl-L-Tryptophan	Amino acids and derivatives	1218-34-4	pmb2591	2	673986	755461	805062	952806	973405	1.0198e+06	754471	802059	803206	3.53582
647	499.13	163.04	498.116	C25H22O11	[M+H]+	Dicaffeoylshikimic acid	Phenolic acids	-	Lmgp003989	1	9.08545e+06	9.73139e+06	1.01623e+07	3.38849e+06	3.86918e+06	3.48351e+06	6.11768e+06	6.37027e+06	6.56787e+06	3.55252
648	118.08	72.08	117.079	C5H11NO2	[M+H]+	alanine betaine	Alkaloids	-	Hahp000801	3	1.00519e+07	1.05908e+07	1.10323e+07	2.19895e+07	2.32458e+07	2.19829e+07	1.62021e+07	1.50913e+07	1.57269e+07	3.55582
649	233.15	215.14	234.162	C15H22O2	[M-H]-	Arteannuin J	Terpenoids	-	Lmjn007447	3	46865.8	57767.6	50028.2	26914.8	28227.9	19265.6	39164.7	40459.9	37680.8	3.55629
650	277.22	93.07	276.209	C18H28O2	[M+H]+	Macrophypene B	Terpenoids	-	Wbmp010456	1	4.67667e+06	5.17163e+06	4.92351e+06	3.96654e+06	3.65779e+06	3.70531e+06	3.96951e+06	4.22631e+06	4.22434e+06	3.56749
651	131.05	70.03	132.054	C4H8N2O3	[M-H]-	3-Ureidopropionic Acid	Organic acids	462-88-4	Lmgn000160	1	536142	595938	587403	1.38908e+06	1.34637e+06	1.3667e+06	1.00548e+06	1.00201e+06	942994	3.57046
652	595.17	287.06	594.159	C27H30O15	[M+H]+	Luteolin-7-O-neohesperidoside (Lonicerin)*	Flavonoids	25694-72-8	MWSHY0080	1	125060	115050	186795	7.67085e+06	8.04846e+06	8.51636e+06	4.80785e+06	4.47781e+06	4.62001e+06	3.57142
653	225.15	67.06	224.141	C13H20O3	[M+H]+	Blumenol A(ISO)	Terpenoids	-	Qmyp101233	3	83639	74458.2	103375	68309.9	60639.3	71303.2	96705	93370	90035	3.57181
654	94.98	79.96	95.9881	CH4O3S	[M-H]-	Methanesulfonic acid	Organic acids	75-75-2	MWS2040	3	508854	451805	480577	791128	814251	763595	654486	676852	703093	3.58765
655	129.03	69	128.022	C4H4N2O3	[M+H]+	Barbituric acid;Malonylurea;2,4,6-Pyrimidinetrione	Nucleotides and derivatives	67-52-7	MWS2027	3	1.8428e+06	1.86268e+06	1.91599e+06	2.00205e+06	1.93849e+06	1.76046e+06	1.8824e+06	1.98564e+06	1.8557e+06	3.59691
656	256.26	102.09	255.256	C16H33NO	[M+H]+	palmitic amide	Others	-	Hamp011640	1	61093.3	37065.6	57878.8	59887.4	62738.7	45749.5	45364.5	42241.8	44250.4	3.60059
657	249.15	203.14	250.157	C15H22O3	[M-H]-	5α-Hydroxycostic acid	Terpenoids	-	Jmcn007352	3	211458	227758	247046	134202	124928	148670	176242	175245	165022	3.60698
658	177.05	134.04	176.047	C10H8O3	[M+H]+	11-methoxy viburtinal	Terpenoids	-	Zbzp003763	1	4.38829e+06	5.19908e+06	4.63283e+06	781028	714799	909112	2.92046e+06	2.85815e+06	2.72072e+06	3.60712
659	225.19	207.18	226.193	C14H26O2	[M-H]-	Myristoleic acid	Lipids	544-64-9	pmb2643	1	160411	146172	158763	81745.7	88320.1	93316.3	112497	120510	114449	3.60783
660	293.21	235.17	294.219	C18H30O3	[M-H]-	13-KODE; (9Z,11E)-13-Oxooctadeca-9,11-dienoic acid	Lipids	54739-30-9	Lmbn005443	3	80466	79746.5	85302.7	195951	211914	186524	118430	121196	112865	3.61117
661	315.2	315.2	316.24	C21H32O2	[M-H]-	Methyl neoabietate*	Terpenoids	3310-97-2	Zaxn005783	2	490526	447518	399876	1.18742e+06	538898	1.54549e+06	457202	458761	487291	3.62157
662	145.05	101.06	146.058	C6H10O4	[M-H]-	2-Methylglutaric acid	Organic acids	617-62-9	mws0924	3	816433	778937	898980	555378	459805	474333	585936	580879	620531	3.62244
663	274.27	256.27	273.267	C16H35NO2	[M+H]+	Hexadecylsphingosine	Lipids	-	pmp001264	2	4.42442e+06	4.68967e+06	4.3256e+06	5.00675e+06	4.6406e+06	5.00853e+06	7.40508e+06	7.87149e+06	7.3891e+06	3.6268
664	181.06	152.06	180.058	C13H8O	[M+H]+	9-Fluorenone	Others	486-25-9	MWS1939	2	429054	346111	478953	22582.2	18944.9	25405.7	275149	259087	258034	3.6321
665	523.22	361.14	524.226	C26H36O11	[M-H]-	Secoisolariciresinol 4-O-glucoside	Lignans and Coumarins	-	Lmtn003096	2	1.45839e+06	1.76681e+06	1.58654e+06	5.13757e+06	5.26233e+06	5.47327e+06	3.02604e+06	2.84287e+06	3.03287e+06	3.63231
666	595.14	287.05	594.137	C30H26O13	[M+H]+	Kaempferol-3-O-(2''-p-Coumaroyl)galactoside*	Flavonoids	-	Lmyp004407	3	692355	703028	670188	1.95417e+07	2.04734e+07	1.93919e+07	1.00971e+07	1.03686e+07	9.64651e+06	3.63352
667	595.14	287.05	594.137	C30H26O13	[M+H]+	6,7,3',4'-Tetrahydroxyaurone-6-O-(6''-O-p-Coumaroyl)glucoside	Flavonoids	-	Smgp006258	3	692355	703028	670188	1.95417e+07	2.04734e+07	1.93919e+07	1.00971e+07	1.03686e+07	9.64651e+06	3.63352
668	283.26	283.26	284.272	C18H36O2	[M-H]-	Stearic Acid	Lipids	57-11-4	mws1489	3	4.31783e+06	3.92475e+06	2.47938e+06	4.52309e+06	2.7147e+06	3.37398e+06	5.45917e+06	5.57508e+06	5.85729e+06	3.63673
669	253.12	120.09	252.111	C12H16N2O4	[M+H]+	Phe-Ser	Amino acids and derivatives	16053-39-7	MWS201478	2	247744	274340	259208	241048	239807	248019	223153	239780	234189	3.64115
670	165.04	75.01	166.048	C5H10O6	[M-H]-	D-Xylonic acid	Others	526-91-0	mws0344	1	5.46739e+06	5.32313e+06	5.39962e+06	8.15699e+06	8.08416e+06	8.05291e+06	6.50792e+06	6.88849e+06	6.97238e+06	3.6456
671	101.02	55.02	102.032	C4H6O3	[M-H]-	Succinic semialdehyde	Organic acids	692-29-5	Lmgn000219	3	65209.2	46526.8	67737.9	57533.3	57635.7	56615	50046.2	46525.3	48549.8	3.65284
672	166.02	79.96	167.022	C7H5NO4	[M-H]-	Quinolinic Acid	Alkaloids	89-00-9	MWS3270	3	463033	549444	393970	728561	673199	655521	535635	551459	512671	3.65744
673	347.11	197.05	346.105	C18H18O7	[M+H]+	3',5-Dihydroxy-4',6,7-Trimethoxyflavanone	Flavonoids	-	Lmsp009245	1	2.88892e+06	2.97845e+06	3.05436e+06	3.65735e+06	4.15575e+06	4.04767e+06	2.97719e+06	3.01016e+06	3.1853e+06	3.65828
674	181.05	107.05	180.042	C9H8O4	[M+H]+	5-Acetylsalicylic acid	Phenolic acids	13110-96-8	MWSmce001	3	664252	736905	742758	700532	613946	489175	626380	671335	636425	3.65991
675	195.05	75.01	196.058	C6H12O7	[M-H]-	Gluconic acid	Others	526-95-4	pme0534	1	1.03379e+07	1.01865e+07	1.05231e+07	6.26956e+06	6.32149e+06	6.61535e+06	8.26055e+06	8.87442e+06	8.69342e+06	3.66375
676	223.11	120.08	222.1	C11H14N2O3	[M+H]+	Glycylphenylalanine*	Amino acids and derivatives	3321-03-7	MWS4296	1	123443	123058	155023	562415	119884	82014.3	612116	655182	649671	3.66757
677	179.07	135.08	180.079	C10H12O3	[M-H]-	3-Methoxybenzenepropanoic acid	Organic acids	10516-71-9	MEDN0571	3	814633	3.74526e+06	1.85518e+06	1.51516e+06	1.63151e+06	1.55254e+06	1.48659e+06	1.48288e+06	1.39195e+06	3.68708
678	271.08	108.02	272.09	C12H16O7	[M-H]-	Arbutin	Phenolic acids	497-76-7	MWSmce675	2	339060	387937	392571	284881	270054	283077	309330	331135	312776	3.68897
679	451.13	289.08	452.132	C21H24O11	[M-H]-	Dihydromarein	Flavonoids	-	Cmxn004016	3	1.53994e+06	1.8592e+06	1.95789e+06	1.73947e+06	1.76688e+06	1.74035e+06	1.48312e+06	1.58871e+06	1.57499e+06	3.70655
680	312.13	180.09	311.123	C12H17N5O5	[M+H]+	N6-(2-Hydroxyethyl)adenosine	Nucleotides and derivatives	4338-48-1	Lmcp002302	1	396387	360533	451583	739898	675736	709656	479198	477481	509714	3.71007
681	335.08	179.03	336.084	C16H16O8	[M-H]-	4-caffeoylshikimic acid	Phenolic acids	-	Zaln004057	1	1.15382e+06	1.23794e+06	929556	801336	816068	806301	879994	850448	915915	3.71662
682	431.1	268.04	432.106	C21H20O10	[M-H]-	Sophoricoside	Flavonoids	152-95-4	HJN089	3	5.72614e+07	62682634	6.79975e+07	2.40798e+07	2.3275e+07	2.28399e+07	4.23109e+07	4.29042e+07	4.53653e+07	3.72084
683	479.12	317.06	478.111	C22H22O12	[M+H]+	Nepetin-7-O-glucoside(Nepitrin)	Flavonoids	569-90-4	Hmgp002036	2	6.92774e+06	7.90109e+06	9.13081e+06	7.10269e+06	7.01918e+06	6.69954e+06	6.84338e+06	7.2509e+06	7.34329e+06	3.72237
684	463.09	301.03	464.096	C21H20O12	[M-H]-	6-Hydroxyluteolin 5-glucoside	Flavonoids	-	Hmcn001884	2	7.02786e+06	6.92877e+06	7.52251e+06	8.94441e+06	9.19346e+06	9.56954e+06	6.36097e+06	6.45743e+06	6.01285e+06	3.72568
685	121.05	93.06	120.042	C4H8O4	[M+H]+	D-Threose	Others	95-43-2	pma0134	3	224490	237652	254095	185111	201382	173081	192680	183921	198078	3.7296
686	593.13	285.6	594.137	C30H26O13	[M-H]-	Gallocatechin-(4α→8)-catechin	Flavonoids	-	pmb2586	3	123962	122900	111835	1.85344e+07	1.88302e+07	1.91248e+07	8.09266e+06	7.66295e+06	8.23707e+06	3.73415
687	353.23	149.1	352.225	C20H32O5	[M+H]+	Balsamiferine E	Terpenoids	-	Zmap010726	2	934289	997329	1.05899e+06	885563	872145	924872	965484	973944	908721	3.73584
688	331.14	151.11	330.132	C15H22O8	[M+H]+	Bartsioside	Terpenoids	62133-72-6	pmp001045	2	941356	1.01293e+06	895267	1.22014e+06	1.0693e+06	587934	1.07927e+06	1.05536e+06	1.00283e+06	3.7391
689	138.08	94.07	137.071	C7H9N2O	[M+H]+	3-Carbamyl-1-methylpyridinium;(1-Methylnicotinamide)	Alkaloids	1005-24-9	pme1738	3	5.48244e+07	5.54747e+07	5.46725e+07	8.60938e+06	8.75609e+06	7.87579e+06	3.4549e+07	3.2343e+07	3.45227e+07	3.74535
690	326.12	164.07	327.131	C15H21NO7	[M-H]-	N-(1-Deoxy-1-fructosyl)Phenylalanine	Nucleotides and derivatives	-	Wayn002083	1	1.63547e+06	1.76914e+06	1.77578e+06	3.27811e+06	3.2328e+06	3.45334e+06	2.37736e+06	2.20769e+06	2.26852e+06	3.76267
691	449.11	269.05	450.116	C21H22O11	[M-H]-	6-C-Glucosyl-2-Hydroxynaringenin	Flavonoids	-	Jmgn004021	3	1.71792e+06	1.78947e+06	1.86772e+06	1.74843e+06	1.76303e+06	1.95429e+06	1.67972e+06	1.81094e+06	1.75741e+06	3.77174
692	269.05	254.02	270.053	C15H10O5	[M-H]-	2,5-dihydroxy-1-methoxy-anthraquinone	Quinones	-	MWS20169	3	27057	27707.3	26198.1	10521.8	11811.7	12777.7	21791.4	20722.6	22324.1	3.7734
693	111.02	67.03	112.027	C4H4N2O2	[M-H]-	Uracil	Nucleotides and derivatives	66-22-8	pme0257	3	1.39599e+06	1.37949e+06	1.51404e+06	1.86888e+06	1.65659e+06	1.87442e+06	1.40254e+06	1.44241e+06	1.33801e+06	3.77847
694	613.17	289.07	612.169	C27H32O16	[M+H]+	Okanin-3',4'-di-O-glucoside*	Flavonoids	-	Zmgp003335	1	2.73759e+06	2.95318e+06	2.86678e+06	1.05977e+06	975611	976083	1.98257e+06	1.92235e+06	1.83825e+06	3.7864
695	184.07	125	184.073	C5H15NO4P+	[M]+	O-Phosphocholine	Alkaloids	107-73-3	pmb1754	3	7.27042e+06	7.23357e+06	7.57301e+06	3.24387e+06	3.43909e+06	3.50232e+06	5.66656e+06	5.344e+06	5.2842e+06	3.78668
696	345.09	330.07	344.09	C18H16O7	[M+H]+	Tenaxin I	Flavonoids	86926-52-5	Hmhp005846	1	2.83803e+06	2.81538e+06	2.80977e+06	1.29472e+06	1.15229e+06	1.05145e+06	2.00764e+06	1.86938e+06	1.98417e+06	3.78686
697	339.07	177.02	340.079	C15H16O9	[M-H]-	Esculin (6,7-Dihydroxycoumarin-6-O-glucoside)*	Lignans and Coumarins	531-75-9	mws1015	1	5.75742e+06	5.72316e+06	6.22878e+06	2.68957e+06	2.53738e+06	2.56853e+06	4.29449e+06	4.47072e+06	4.63284e+06	3.78914
698	167.11	91.05	166.099	C10H14O2	[M+H]+	Hydroxycarvine	Terpenoids	-	Lhlp120611	2	203307	203891	233722	410711	340910	295310	265983	247191	261438	3.79725
699	537.16	375.11	536.153	C25H28O13	[M+H]+	5,3'-dihydroxy-6,7,4',5'-tetramethoxyflavone glucoside	Flavonoids	-	Lajp006279	1	608819	605483	652135	2.01745e+06	1.99205e+06	1.92343e+06	1.16126e+06	1.15712e+06	1.08465e+06	3.79826
700	593.13	285.04	594.137	C30H26O13	[M-H]-	Kaempferol-3-O-(6''-p-Coumaroyl)glucoside (Tiliroside)	Flavonoids	20316-62-5	mws1290	3	1.90793e+06	1.89381e+06	1.6525e+06	153507	180619	231068	723349	754695	780451	3.79853
701	625.21	163.03	624.205	C29H36O15	[M+H]+	Isoacteoside	Phenolic acids	61303-13-7	Hmgp001944	3	352381	463301	557389	178994	211092	253700	345363	369129	369127	3.79857
702	109.08	67.04	108.069	C6H8N2	[M+H]+	2,5-Dimethyl pyrazine	Alkaloids	123-32-0	MWS1855	3	224788	266136	326632	303311	258205	305750	282515	273419	261836	3.80221
703	291.2	191.11	290.188	C18H26O3	[M+H]+	4-Oxo-9Z,11Z,13E,15E-Octadecatetraenoic Acid	Lipids	-	pmb0885	3	400249	387400	464729	396214	440086	415263	396684	407281	377681	3.80761
704	267.16	133.1	266.152	C15H22O4	[M+H]+	1α-Perhydroxy-11a,13-dihydro-isoalantolactone	Terpenoids	-	Zjxp110327	2	676605	716037	748199	161241	253785	255628	377532	363456	392257	3.81257
705	136.07	91.05	135.068	C8H9NO	[M+H]+	N-benzylformamide	Alkaloids	6343-54-0	HJKP000649	2	1.5353e+07	1.78062e+07	1.56263e+07	1.28193e+07	1.34773e+07	1.4549e+07	1.42853e+07	1.32596e+07	1.35947e+07	3.81367
706	399.24	163.04	400.246	C21H36O7	[M-H]-	pterodontoside G	Terpenoids	-	Jmcn005419	3	75755.5	77433.4	91790.8	23924.8	26783.5	7760.59	58337.3	60589	62965.2	3.81693
707	458.15	116.03	457.143	C16H27NO14	[M+H]+	L-Aspartic acid-O-diglucoside	Amino acids and derivatives	-	pmb0464	3	1.66313e+07	1.67552e+07	2.05572e+07	2.80711e+07	2.73756e+07	2.32707e+07	2.15276e+07	2.18204e+07	2.31201e+07	3.82587
708	285.08	270.05	284.068	C16H12O5	[M+H]+	stevenin	Lignans and Coumarins	36286-69-8	Lhmp122202	1	2.88116e+06	3020453	3.25912e+06	5.2509e+06	5.27038e+06	5.58225e+06	3.79645e+06	3.98427e+06	4.09699e+06	3.83478
709	387.17	207.1	388.173	C18H28O9	[M-H]-	5'-Glucosyloxyjasmanic acid	Phenolic acids	-	Lmzn001582	1	7.87923e+06	8.03478e+06	7.25187e+06	5.52082e+06	5.5658e+06	5.52922e+06	6.62265e+06	6.57579e+06	6.17205e+06	3.83679
710	535.11	287.05	534.101	C24H22O14	[M+H]+	Luteolin-7-O-(6''-malonyl)glucoside	Flavonoids	-	pmp000587	1	1.1295e+08	1.11227e+08	1.07395e+08	1.39732e+08	1.33682e+08	1.42953e+08	1.24088e+08	1.20782e+08	1.14985e+08	3.84134
711	137.02	93.03	138.032	C7H6O3	[M-H]-	4-Hydroxybenzoic acid	Phenolic acids	99-96-7	mws0749	2	5.90659e+06	6.49931e+06	6.31252e+06	3.69843e+06	3.78997e+06	3.61949e+06	4.49764e+06	4.84403e+06	4.75994e+06	3.84366
712	425.37	191.18	424.37	C30H48O	[M+H]+	Olean-13(18)-en-3-one (δ-Amyrenone)	Terpenoids	20248-08-2	Hmcp005697	3	42854.7	55638.3	76213.6	126943	123905	131036	67586.2	63993.1	62793.4	3.84935
713	331.1	153.02	332.111	C14H20O9	[M-H]-	2-(3,4-dihydroxyphenyl)ethanediol 1-O-β-D-glucopyranoside	Phenolic acids	-	Jmwn002117	2	66756.5	73464.7	68690.9	97661.8	82368.2	96138.4	71488.3	75910.8	76895	3.85185
714	413.14	136.07	412.137	C19H24O10	[M+H]+	Methylpicraquassioside A	Lignans and Coumarins	-	Hmhp002580	1	73916.7	77542.8	102615	103899	94733.4	143058	73437.1	78380.2	78739	3.85531
715	206.08	145.05	205.074	C11H11NO3	[M+H]+	Methoxyindoleacetic acid	Alkaloids	3471-31-6	pmb0818	3	5.58477e+06	5.5718e+06	6.07547e+06	1.16286e+07	1.1385e+07	1.14163e+07	8.35238e+06	7.74144e+06	7.95999e+06	3.86089
716	231.14	185.13	230.131	C15H18O2	[M+H]+	Furanodienone	Terpenoids	24268-41-5	Lmcp007750	2	907187	836975	716613	685518	785696	776648	732339	744771	787896	3.86186
717	515.12	353.09	516.127	C25H24O12	[M-H]-	Isochlorogenic acid A*	Phenolic acids	2450-53-5	pmn001382	1	6.44559e+08	6.34091e+08	6.69945e+08	3.22014e+08	3.21212e+08	3.42701e+08	4.07035e+08	4.36054e+08	4.35139e+08	3.87162
718	223.21	207.03	222.198	C15H26O	[M+H]+	Elemol	Terpenoids	639-99-6	Hmcp003852	3	2.12324e+06	2.67841e+06	2.46884e+06	3.62415e+06	3.28719e+06	3.37366e+06	3.343e+06	3.23799e+06	3.49667e+06	3.8729
719	285.08	270.05	284.068	C16H12O5	[M+H]+	Calycosin	Flavonoids	20575-57-9	pme3233	3	1.09099e+06	1.25268e+06	1.11978e+06	3.67304e+06	4.08943e+06	4.27567e+06	2.5189e+06	2.34103e+06	2.37924e+06	3.88022
720	463.12	313.07	462.116	C22H22O11	[M+H]+	Chrysoeriol-6-C-glucoside (Isoscoparin)	Flavonoids	20013-23-4	pmb0629	3	148313	153546	183343	331577	375427	350878	237578	219823	227996	3.8898
721	337.27	263.24	336.266	C21H36O3	[M+H]+	(Oxiran-2-yl)methyl octadeca-9,12-dienoate	Lipids	856386-19-1	Walp012785	2	109094	72782.4	72219.7	136289	137155	124959	114637	123084	122346	3.89814
722	305.14	129.07	304.131	C17H20O5	[M+H]+	Matricarin	Terpenoids	5989-43-5	Qmqp102519	3	377185	375531	414693	6950.71	12140.8	6708.08	185874	197031	200366	3.90365
723	695.16	285.08	694.174	C31H34O18	[M+H]+	Acacetin-7-O-(6''-O-malonyl)sophorobiglycoside	Flavonoids	-	Zbxp008542	2	162185	76036.2	66660.3	2.85294e+07	2.72575e+07	2.8163e+07	1.31134e+07	1.2579e+07	1.21271e+07	3.91639
724	345.1	315.05	344.09	C18H16O7	[M+H]+	7,4'-Dihydroxy-3,5,3'-trimethoxyflavone	Flavonoids	-	Zbsp005869	2	2.04762e+07	2.02609e+07	2.10047e+07	1.6781e+06	1.38978e+06	1.47966e+06	1.14726e+07	1.07784e+07	1.06852e+07	3.91878
725	313.04	298.02	314.043	C16H10O7	[M-H]-	Wedelolactone	Lignans and Coumarins	524-12-9	MWSmce085	2	2.22597e+06	2.35453e+06	2.12066e+06	290363	278630	287366	1.41597e+06	1.31777e+06	1.33164e+06	3.92194
726	131.03	87.05	132.042	C5H8O4	[M-H]-	2-Methylsuccinic acid	Organic acids	498-21-5	mws0473	3	2.38405e+06	2.58225e+06	2.49496e+06	696298	721852	718976	1.54982e+06	1.43438e+06	1.5124e+06	3.92957
727	623.13	447.1	624.133	C27H28O17	[M-H]-	Kaempferol-3-O-glucuronide-7-O-glucoside	Flavonoids	-	Lmzn001664	2	1.06034e+07	1.19122e+07	1.11556e+07	1.17203e+06	1.0906e+06	1.38292e+06	6.01129e+06	5.94366e+06	6.38979e+06	3.93196
728	165.05	91.05	164.047	C9H8O3	[M+H]+	Caffeic aldehyde	Phenolic acids	141632-15-7	MWSCX015	3	1.27625e+06	1.40722e+06	1.24477e+06	739529	648145	476688	1.02904e+06	995520	951222	3.93532
729	479.08	303.06	478.075	C21H18O13	[M+H]+	Quercetin-5-O-glucuronide	Flavonoids	-	Hmjp003123	3	1.79128e+07	1.65625e+07	1.61673e+07	2.59806e+06	2.70318e+06	2.68981e+06	1.35562e+07	1.39978e+07	1.46591e+07	3.94503
730	507.17	179.05	508.179	C21H32O14	[M-H]-	6'-O-Glucosylaucubin	Terpenoids	-	Hmcn000773	3	54611.7	62133.7	62092.4	94540	102483	108297	78283.8	81521.1	84724	3.9506
731	164.07	104.07	163.067	C6H13NO2S	[M+H]+	L-Methionine methyl ester	Amino acids and derivatives	10332-17-9	pme1419	3	120796	93170.3	48981.7	101460	77400.2	102441	108897	117747	112280	3.95293
732	175.12	130.1	174.079	C10H10N2O	[M+H]+	3-Indole acetamide	Alkaloids	-	Zmbp000555	2	388735	410692	465316	640477	548635	587943	504793	545353	533720	3.95596
733	322.11	130.05	321.099	C11H19N3O6S	[M+H]+	S-(Methyl)glutathione	Amino acids and derivatives	2922-56-7	mws0582	3	369368	432078	437743	1.36086e+06	1.46399e+06	1.40954e+06	906825	838853	884898	3.95636
734	243.06	110.02	244.07	C9H12N2O6	[M-H]-	Uridine	Nucleotides and derivatives	58-96-8	mws0248	1	1.98582e+06	2.37162e+06	2.50028e+06	1.53641e+06	1.34064e+06	1.39788e+06	1.70009e+06	1.82478e+06	1.81951e+06	3.95839
735	245.04	153	246.05	C6H15O8P	[M-H]-	sn-glycero-3-phospho-(1'-sn-glycerol)	Others	-	Wasn000410	3	1.86901e+07	2.11613e+07	2.10922e+07	1.29219e+07	1.38262e+07	1.46795e+07	1.76639e+07	1.91175e+07	1.84963e+07	3.9584
736	311.22	223.17	312.23	C18H32O4	[M-H]-	9-Hydroxy-12-oxo-15(Z)-octadecenoic acid	Lipids	-	pmn001689	3	81805.8	90469.1	89990.4	40237.6	41410.5	44298.9	61601.3	65577	60998.2	3.96619
737	291.19	233.16	290.188	C18H26O3	[M+H]+	14(15)-Bisnor-13-oxolabd-8(17),11(E)-dien-19-oic acid	Terpenoids	-	Qmjp080407	3	664501	607476	705889	745694	662018	720414	615121	631665	664780	3.96837
738	627.16	303.1	626.148	C27H30O17	[M+H]+	6-Hydroxykaempferol-3,6-O-Diglucoside	Flavonoids	-	pmp001310	1	912920	820695	980030	884410	812315	996705	887765	961575	928020	3.99181
739	503.12	179.04	504.127	C24H24O12	[M-H]-	3,6-Di-O-caffeoyl glucose*	Phenolic acids	-	Lmsn004970	3	501695	615539	736532	759829	639377	686073	579701	615581	571268	3.99602
740	233.15	187.14	232.146	C15H20O2	[M+H]+	Atractylenolide Ⅱ	Terpenoids	73069-14-4	MWSmce129	3	1.1245e+06	1.06597e+06	1.04832e+06	1.15385e+06	1.34568e+06	1.3923e+06	960988	988425	1.03953e+06	4.00105
741	293.21	185.12	294.219	C18H30O3	[M-H]-	2R-hydroxy-9Z,12Z,15Z-octadecatrienoic acid	Lipids	-	Zmyn004732	1	1.25231e+06	1.29223e+06	1.36001e+06	1.01661e+06	1.01838e+06	1.02731e+06	1.11701e+06	1.08042e+06	1.16982e+06	4.00445
742	105.07	77.04	122.073	C8H10O	[M-H2O+H]+	2-Phenylethanol	Phenolic acids	60-12-8	ML10179289	3	3.5467e+06	4.15281e+06	4.01265e+06	2.11823e+06	2.27263e+06	2.29555e+06	2809989	2.90954e+06	2.68555e+06	4.0056
743	507.15	345.1	506.142	C24H26O12	[M+H]+	3',5'-dihydroxy-5,7,4'-trimethoxyflavone glucoside	Flavonoids	-	Lajp006434	2	7.33879e+06	8.42626e+06	8.4529e+06	1.86067e+06	2.06861e+06	1.89295e+06	4.94066e+06	5.10926e+06	5.34989e+06	4.00658
744	427.05	295.05	426.043	C17H14O13	[M+H]+	Ditartaroyl-hydroxycoumarin	Lignans and Coumarins	-	mad1424	3	1.26926e+06	1.18521e+06	1.17638e+06	1.1674e+06	1.25883e+06	1.29188e+06	1.18037e+06	1.15467e+06	1.0914e+06	4.00899
745	257.08	153.02	256.074	C15H12O4	[M+H]+	Pinocembrin (Dihydrochrysin)	Flavonoids	480-39-7	MWSHY0124	3	215060	235746	201202	69564.2	64178.7	69867.3	145102	152595	141032	4.01054
746	315.11	153.02	316.116	C14H20O8	[M-H]-	Vanilloloside	Phenolic acids	74950-96-2	Zmtn001661	2	8.37217e+06	9.61376e+06	9.99807e+06	1.32646e+07	1.30648e+07	1.29858e+07	9.42536e+06	9.55679e+06	1.01564e+07	4.01205
747	177.1	160.08	176.095	C10H12N2O	[M+H]+	N-Hydroxytryptamine	Alkaloids	-	pmb0774	3	194475	226157	153222	79595.2	75173.3	35862.9	151267	140821	150956	4.02441
748	249.15	205.16	250.157	C15H22O3	[M-H]-	Dihydro-epi-arteannuin B	Terpenoids	-	Lmjn005765	2	153855	173421	168940	157854	150622	166488	147170	159372	151901	4.02592
749	251.16	159.12	250.157	C15H22O3	[M+H]+	4β,14,11α,13-tetrahydroglucozaluzanin C	Terpenoids	-	Lthp012104	2	374552	416206	620231	395185	443069	409697	385529	372552	355674	4.03234
750	677.17	353.09	678.18	C31H34O17	[M-H]-	1,3-O-di-Caffeoyl-4-O-glucoside Quinic Acid	Phenolic acids	-	Zbjn003356	2	3.17486e+06	3.42049e+06	3.41061e+06	667605	810221	713756	2.02651e+06	2.14176e+06	2.19389e+06	4.0387
751	595.17	577.16	594.159	C27H30O15	[M+H]+	Vitexin-2''-O-glucoside	Flavonoids	61360-94-9	pmp001106	1	2.72732e+07	3.02917e+07	2.90638e+07	1.18604e+07	1.11185e+07	1.03507e+07	1.88147e+07	1.76528e+07	1.90488e+07	4.04007
752	549.12	301.07	548.117	C25H24O14	[M+H]+	Chrysoeriol-7-O-(6''-malonyl)glucoside	Flavonoids	-	pmb0608	1	3.67151e+06	4.36785e+06	4.29878e+06	9.30697e+06	9.40376e+06	9.15066e+06	6.29106e+06	6.81738e+06	6.51198e+06	4.04099
753	249.15	145.1	248.141	C15H20O3	[M+H]+	Isotelekin	Terpenoids	-	Zjxp110324	3	677549	737152	864356	281797	218032	259020	466535	456921	493730	4.04143
754	429.18	285.06	430.174	C22H26N2O7	[M-H]-	TyrMe-Leu-OH	Amino acids and derivatives	-	MW0158705	3	6.23889e+06	6.75934e+06	7.42577e+06	3.82014e+07	3.61586e+07	4.01076e+07	1.87956e+07	1.82487e+07	1.97601e+07	4.04151
755	665.17	271.06	664.164	C30H32O17	[M+H]+	Genistein rhamnosyl malonyl glucoside	Flavonoids	-	Lasp004260	3	379328	380536	452542	2.15063e+06	597902	2.05268e+06	1.16727e+06	1.22504e+06	1.26539e+06	4.04468
756	325.06	285.04	326.075	C13H14N2O8	[M-H]-	Abu-Asp-OH	Amino acids and derivatives	-	MW0144202	3	59499.4	42449	32564.3	5.75175e+06	5.85941e+06	5.89201e+06	2.33601e+06	2.44655e+06	2.53287e+06	4.04671
757	331.08	273.04	330.074	C17H14O7	[M+H]+	5,8,4'-Trihydroxy-6,7-dimethoxyflavone	Flavonoids	98755-25-0	Lmyp006951	2	197453	203695	204344	375147	385928	385105	272190	250998	262703	4.05217
758	609.15	361.1	608.138	C27H28O16	[M+H]+	5,8,3'-trihydroxy-6,7,4'-trimethoxyflavone-8-O-malonylglucoside*	Flavonoids	-	Lajp006112	1	938104	1.07134e+06	1.03616e+06	5.16378e+06	4.89344e+06	4.93253e+06	2.52227e+06	2.59885e+06	2.39748e+06	4.05561
759	510.36	184.07	509.348	C25H52NO7P	[M+H]+	LysoPC 17:0(2n isomer)	Lipids	-	Lmhp010515	1	5.25984e+06	5.69533e+06	5.27807e+06	5.07858e+06	5.48624e+06	5.59136e+06	5.21679e+06	5.14889e+06	5.55112e+06	4.05835
760	463.12	427.1	462.116	C22H22O11	[M+H]+	Diosmetin-6-C-glucoside	Flavonoids	-	pmp000120	3	156760	390013	130379	381289	328644	293795	358259	355018	332252	4.06656
761	120.08	103.05	119.073	C8H9N	[M+H]+	N-Benzylmethylene isomethylamine	Alkaloids	-	pmp001287	3	3.81847e+06	3.73495e+06	3.88298e+06	7.26375e+06	7.12726e+06	6.97312e+06	5.6954e+06	5.39974e+06	5.26006e+06	4.07722
762	504.31	363.29	503.301	C25H46NO7P	[M+H]+	LysoPE 20:3(2n isomer)	Lipids	-	Lmhp009802	2	460128	468150	467068	546989	518996	518941	444891	473665	480888	4.08237
763	451.12	289.07	450.116	C21H22O11	[M+H]+	Okanin-4'-O-glucoside(Marein)*	Flavonoids	535-96-6	Cmxp003975	2	4.07681e+06	3.89138e+06	3.90144e+06	2.73359e+06	2.74607e+06	2.90998e+06	3.17273e+06	3.07341e+06	3.3321e+06	4.08751
764	222.04	148.05	221.032	C10H7NO5	[M+H]+	7-Hydroxy-4-methyl-8-nitrocoumarin	Lignans and Coumarins	19037-69-5	MWSslk194	3	195584	240616	224672	106056	128700	159643	150683	156604	163508	4.09008
765	504.31	363.29	503.301	C25H46NO7P	[M+H]+	LysoPE 20:3	Lipids	-	Lmhp010040	2	442134	508019	464473	517972	509771	551720	481400	522405	500530	4.0917
766	118.01	74.02	119.022	C3H5NO4	[M-H]-	Aminomalonic acid	Organic acids	1068-84-4	pme3096	3	946066	982854	1.01817e+06	588521	601103	606915	697224	753895	710548	4.11231
767	335.26	335.26	334.251	C21H34O3	[M+H]+	12-Hydroxyhydromethylabietate	Terpenoids	-	Hmqp006656	3	649794	580875	614009	343443	512194	468398	492209	495515	459590	4.11574
768	258.11	104.11	257.103	C8H20NO6P	[M+H]+	Choline Alfoscerate	Lipids	28319-77-9	mws0120	1	747146	815666	826141	1.03301e+06	1.17176e+06	1.05409e+06	964411	936504	1.01563e+06	4.1279
769	607.17	299	608.174	C28H32O15	[M-H]-	Chrysoeriol-7-O-rutinoside	Flavonoids	-	pmb3002	3	6301.39	5729.58	11801.1	1.79042e+06	1.7174e+06	1.80482e+06	930584	1.00776e+06	989725	4.13647
770	268.1	136.06	267.097	C10H13N5O4	[M+H]+	Lopac-A-9251	Others	-	Wcjp001256	3	1.10128e+06	1.1519e+06	1.24057e+06	759267	732676	752205	914141	972302	899599	4.14249
771	285.08	242.05	284.068	C16H12O5	[M+H]+	7-Methoxy-3,4'-Dihydroxyflavone	Flavonoids	-	Zblp004068	1	55824.6	57935	76932.3	4.23082e+06	5.03215e+06	4.03555e+06	2.40352e+06	2.55755e+06	2.36666e+06	4.14564
772	471.35	471.34	472.355	C30H48O4	[M-H]-	2,3-Dihydroxy-12-ursen-28-oic acid	Terpenoids	-	Smpn011792	2	9.64237e+06	9.66558e+06	1.10724e+07	521166	582186	766011	4.96799e+06	5.2789e+06	5.38377e+06	4.15007
773	613.18	451.1	612.169	C27H32O16	[M+H]+	Eriodictyol-8-C-glucoside-4'-O-glucoside	Flavonoids	-	pmb0628	3	6.07854e+06	5.85117e+06	6.24323e+06	2.04931e+06	2.07692e+06	2.09355e+06	3.81853e+06	4.13296e+06	3.89343e+06	4.15975
774	757.22	595.2	756.211	C33H40O20	[M+H]+	Apigenin-8-C-glucoside-7-O-Sophoroside	Flavonoids	-	pmb0639	3	1.54099e+06	1.07898e+06	1.17124e+06	1.80372e+06	1.85062e+06	1.99613e+06	1.23929e+06	1.19455e+06	1.14021e+06	4.16476
775	440.28	299.26	439.27	C20H42NO7P	[M+H]+	LysoPE 15:0	Lipids	-	Lmhp009187	1	1.8103e+06	1.89709e+06	1.9438e+06	5.60612e+06	5.43794e+06	5.59782e+06	3.40084e+06	3.49389e+06	3.68882e+06	4.16577
776	651.15	271.06	650.148	C29H30O17	[M+H]+	Apigenin-7-O-(2''-O-apiosyl)(6''-Malonyl)glucoside	Flavonoids	-	Hmqp003435	2	6.32644e+06	6.59691e+06	6.69914e+06	602430	365295	1.11268e+06	3.25317e+06	3.3745e+06	3.10454e+06	4.16791
777	462.25	362.2	461.239	C21H31N7O5	[M+H]+	Trp-Arg-Thr	Amino acids and derivatives	-	MW0158100	3	783734	783727	853580	7713.19	9916.96	3870.85	648123	677803	623671	4.17129
778	263.1	145.06	264.111	C13H16N2O4	[M-H]-	Phenylacetyl-L-glutamine	Amino acids and derivatives	28047-15-6	mws0715	3	51608.5	46293.9	50587.8	201936	211172	263859	132683	122156	126253	4.17755
779	265.14	119.08	264.136	C15H20O4	[M+H]+	9alpha-Hydroxy-11beta,13-Dihydrozaluzanin C	Terpenoids	-	Lcwp000595	2	353720	115050	431956	280631	305953	298149	442837	413832	447451	4.19239
780	317.1	167.04	316.095	C17H16O6	[M+H]+	Persicogenin (5,3'-dihydroxy-7,4'-dimethoxyflavanone)	Flavonoids	28590-40-1	pmf0392	3	112099	129385	114995	367275	434159	423449	204533	216074	222245	4.19578
781	279.12	149.02	278.115	C15H18O5	[M+H]+	Hydroxyillicinone C	Lignans and Coumarins	-	Lhhp120811	3	573377	506017	546525	375166	382286	416148	438644	474815	468561	4.19654
782	102.05	56.05	101.048	C4H7NO2	[M+H]+	L-Azetidine-2-carboxylic acid	Alkaloids	2133-34-8	MWSmce461	3	446719	429779	456074	4.13914e+06	4.16196e+06	4.46003e+06	2.63004e+06	2.48331e+06	2.42543e+06	4.19714
783	387.17	207.11	388.173	C18H28O9	[M-H]-	Tuberonic acid glucoside	Organic acids	120399-24-8	Sazp003601	1	7.64702e+06	7.54909e+06	8.11886e+06	4.99223e+06	5.41101e+06	5.34833e+06	6.28032e+06	6.83184e+06	6.56801e+06	4.2049
784	285.08	242.06	284.068	C16H12O5	[M+H]+	Acacetin	Flavonoids	480-44-4	MWSHY0114	1	626044	598008	556892	1.23331e+06	1.23656e+06	1.32253e+06	867989	841031	913758	4.20548
785	267.07	252.04	268.074	C16H12O4	[M-H]-	6-Hydroxy-2'-methoxyflavone	Flavonoids	61546-59-6	Zmyn003693	3	20431.5	22468.8	16826.4	23971.9	24110.8	21946	21434.8	20581.7	22389.5	4.21264
786	295.23	151.11	294.219	C18H30O3	[M+H]+	3-Hydroxy-3,7,11-trimethyldodeca-1,6E,10-trien-9-yl isobutyrate	Terpenoids	-	Zjxp110301	1	509171	572577	592772	434290	479671	442650	461855	492387	455108	4.22832
787	107.05	77.04	106.042	C7H6O	[M+H]+	Benzaldehyde	Phenolic acids	100-52-7	HJAP104	3	1.49919e+06	1.80535e+06	1.83314e+06	944518	949440	1.07033e+06	1.18033e+06	1.08516e+06	1.12452e+06	4.2319
788	329.09	167.04	330.095	C14H18O9	[M-H]-	5-Glucosyloxy-2-Hydroxybenzoic acid methyl ester	Phenolic acids	-	Lmmn003663	1	6.6557e+06	7.43641e+06	6.91974e+06	1.66468e+07	1.68075e+07	1.78355e+07	1.12953e+07	1.11087e+07	1.20287e+07	4.23721
789	452.28	311.26	451.27	C21H42NO7P	[M+H]+	LysoPE 16:1(2n isomer)	Lipids	-	Lmhp008763	1	637694	405870	721732	917415	745209	792295	597800	549928	582435	4.23816
790	243.1	187.11	242.094	C15H14O3	[M+H]+	Lettucenin B	Terpenoids	1609479-06-2	Cmpp008728	3	233438	228362	238630	16643.9	13364.8	14996.3	134193	145833	142302	4.23925
791	300.05	96.97	301.056	C8H16NO9P	[M-H]-	N-Acetyl-D-glucosamine-1-phosphate	Others	6866-69-9	pmb3079	3	545076	512369	760862	965853	899273	950641	1.1e+06	1.03188e+06	1.11938e+06	4.2408
792	665.21	341.11	666.222	C24H42O21	[M-H]-	Stachyose	Others	470-55-3	Lmqn000213	3	286376	259238	245888	87276.4	83726.3	80709.8	153850	167139	163438	4.24739
793	445.21	59.01	446.215	C21H34O10	[M-H]-	Dihydropenstemide	Terpenoids	-	Yajn003986	1	5.18802e+06	6.09909e+06	5.65743e+06	2.57881e+06	2.70635e+06	2.66879e+06	4.2667e+06	3.91735e+06	4.11628e+06	4.27391
794	145.06	109.04	146.058	C6H10O4	[M-H]-	2,2-Dimethylsuccinic acid	Organic acids	597-43-3	Wmzn000227	1	694418	733739	785686	1.77967e+06	1.71154e+06	1.66393e+06	1.3547e+06	1.25839e+06	1.35798e+06	4.27415
795	265.14	173.1	264.136	C15H20O4	[M+H]+	Hydroxysantamarin(iso-03)	Terpenoids	-	Lkmp122415	2	369470	351033	437772	664063	785188	611734	460938	462148	496595	4.27834
796	536.37	184.07	535.364	C27H54NO7P	[M+H]+	LysoPC 19:1	Lipids	-	Lmhp010908	2	671239	689208	648733	446456	419902	445347	522120	513537	556449	4.27856
797	300.23	159.07	299.225	C20H29NO	[M+H]+	1-Methyl-2-decyl-4(1H)-quinolone	Alkaloids	-	Qmwp111504	2	1.05615e+06	1.07606e+06	1.1111e+06	114526	139742	143856	549499	597503	583665	4.28319
798	341.11	119.03	342.116	C12H22O11	[M-H]-	D-Trehalose	Others	99-20-7	mws0264	1	1.88393e+07	1.92674e+07	2.25606e+07	1.63303e+07	1.5094e+07	1.75472e+07	1.76656e+07	1.84882e+07	1.69728e+07	4.28393
799	157.16	157.16	158.167	C10H22O	[M-H]-	2-Decanol*	Others	1120-06-5	pmf0175	3	1.98117e+06	2.08066e+06	1.974e+06	1.7786e+06	1.7229e+06	1.68233e+06	1.99519e+06	1.86007e+06	1.84853e+06	4.28928
800	313.09	101.02	314.1	C14H18O8	[M-H]-	Mandelic acid-β-glucoside	Organic acids	-	Lmyn002403	2	96606.5	104328	118028	95217.7	84751.3	105069	102167	101428	109532	4.29278
801	285.08	139.04	286.084	C16H14O5	[M-H]-	5,2'-Dihydroxy-7-methoxyflavanone	Flavonoids	-	HJN005	3	48714.2	52453.1	58083.8	39624.7	39835.2	40490.4	47888.6	49072.9	45110.5	4.29486
802	148.06	88.04	147.053	C5H9NO4	[M+H]+	O-Acetylserine	Amino acids and derivatives	5147-00-2	mws1050	3	1.19431e+06	1.2211e+06	1.25415e+06	934848	977107	871671	1.13027e+06	1.04021e+06	1.10821e+06	4.29566
803	177.04	59.01	178.048	C6H10O6	[M-H]-	D-Glucono-1,5-lactone	Others	90-80-2	MWSmce220	3	608607	628825	814238	245419	238169	250294	396468	366300	370956	4.29764
804	208.1	120.08	207.089	C11H13NO3	[M+H]+	N-Acetyl-DL-phenylalanine	Amino acids and derivatives	2901-75-9	MWSslk120	3	1617470	1792885	1863790	2488220	2800610	2679990	2252685	2129135	2071630	4.30065
805	189.12	86.1	188.116	C8H16N2O3	[M+H]+	L-Glycyl-L-isoleucine	Amino acids and derivatives	19461-38-2	mws5041	3	460383	481763	530142	347999	317921	349180	382492	355505	355156	4.30391
806	345.1	330.07	344.09	C18H16O7	[M+H]+	Ayanin (3',5-Dihydroxy-3,4',7-Trimethoxyflavone)*	Flavonoids	572-32-7	Zmap009745	3	451061	570954	459472	346061	261210	239620	374795	374876	403493	4.30429
807	147.07	59.01	148.074	C6H12O4	[M-H]-	Mevalonic acid	Organic acids	150-97-0	pme3154	3	1.85747e+06	1.62865e+06	2.09693e+06	1.28308e+06	569094	1.27473e+06	2.61921e+06	2.75167e+06	2.52619e+06	4.30468
808	299.02	243.03	300.027	C15H8O7	[M-H]-	Pseudopurpurin(1,2,4-trihydroxy-3-carboxyanthraquinone)	Quinones	476-41-5	Zbqn006094	1	6.45556e+06	6.89819e+06	7.5917e+06	391566	376067	330406	3.36501e+06	3.6678e+06	3.53548e+06	4.30902
809	132.1	57.03	131.095	C6H13NO2	[M+H]+	6-Deoxyfagomine	Alkaloids	197449-09-5	pmp001198	1	5.16e+06	4.97714e+06	4.98979e+06	7.98824e+06	7.72339e+06	8.17299e+06	5.97518e+06	6.48872e+06	6.38059e+06	4.30996
810	534.36	184.07	533.348	C27H52NO7P	[M+H]+	LysoPC 19:2(2n isomer)	Lipids	-	Lmhp007598	2	2.33974e+06	2.35048e+06	2.60379e+06	1.39003e+06	1.40146e+06	1.51603e+06	1.76824e+06	1.71347e+06	1.62296e+06	4.3119
811	344.13	182.08	343.126	C15H21NO8	[M+H]+	N-(1-Deoxy-1-fructosyl)Tyrosine	Nucleotides and derivatives	-	Wayp001104	2	3.11307e+07	3.30786e+07	3.46504e+07	1.63978e+07	1.76796e+07	2.10656e+07	2.47317e+07	2.49559e+07	2.6742e+07	4.32414
812	489.35	201.16	488.35	C30H48O5	[M+H]+	2,3,19-trihydroxyurs-12-en-28-oic acid (Euscaphic acid)	Terpenoids	53155-25-2	MWSCX013	3	87919.4	81698.6	101821	9324.25	6841.46	6571.18	57353	53088.9	57200.8	4.32911
813	255.07	181.07	254.058	C15H10O4	[M+H]+	7,8-Dihydroxy-4-phenylcoumarin	Lignans and Coumarins	842-01-3	MWSslk183	3	144962	113497	154773	111457	117408	127653	117465	124403	127972	4.33387
814	333.12	171.06	332.111	C14H20O9	[M+H]+	2,6-dimethoxy-4-hydroxyphenyl-1-O-beta-D-glucopyranoside	Phenolic acids	-	Yshj000011	3	219015	165682	73393.6	1.08881e+06	1.07869e+06	1.06253e+06	560899	555204	600801	4.34126
815	461.17	401.15	462.171	C16H26N6O10	[M-H]-	Ser-Asn-Gln-Asp	Amino acids and derivatives	-	MW0156659	3	1.1784e+06	1.41559e+06	1.29797e+06	477470	465160	464997	924825	922184	994812	4.34834
816	307.26	307.26	308.272	C20H36O2	[M-H]-	9,12-Octadecadienoic acid,ethyl ester	Others	6114-21-2	Zasn010433	2	577598	477384	495588	500708	492256	517557	433746	468204	468325	4.36317
817	505.18	127.03	504.169	C18H32O16	[M+H]+	Planteose	Others	470-57-5	Hmqp000191	3	28814.4	42263.3	33445.1	10800.1	18650	7932.33	23749.9	25514	25748.2	4.36894
818	579.15	271.06	578.142	C30H26O12	[M+H]+	Apigenin-4'-O-(2''-O-p-coumaroyl)-β-D-glucopyranoside	Flavonoids	-	Wbsp000172	2	1.22728e+06	1.44058e+06	1.32788e+06	1.32177e+06	901944	1.06947e+06	1.15569e+06	1.16488e+06	1.07496e+06	4.3714
819	625.18	607.1	624.169	C28H32O16	[M+H]+	Chrysoeriol-6-C-glucoside-7-O-glucoside	Flavonoids	-	pmb0623	3	1.02213e+06	1130206	925383	960588	812352	706764	769659	761122	824399	4.37355
820	268.11	136.06	267.097	C10H13N5O4	[M+H]+	Vidarabine	Nucleotides and derivatives	5536-17-4	Zmjp000966	3	1.16655e+06	1.21672e+06	1.26791e+06	750910	809544	802304	977600	935445	895689	4.37506
821	185.15	185.16	186.162	C11H22O2	[M-H]-	Undecylic Acid	Lipids	112-37-8	mws0752	2	1.03737e+06	1.07089e+06	1.61435e+06	954380	940164	1.02752e+06	1.08612e+06	995181	1.03474e+06	4.39014
822	427.08	179.03	426.08	C18H18O12	[M+H]+	Esculin 6'-Malonate	Lignans and Coumarins	-	Lbhp011919	1	6.65592e+06	6.44212e+06	6.84359e+06	2.77382e+06	2.85862e+06	2.46229e+06	4.80146e+06	5.06755e+06	4.64757e+06	4.39098
823	301.04	151	302.043	C15H10O7	[M-H]-	Morin	Flavonoids	480-16-0	pme3514	3	1.54653e+06	1.32182e+06	1.43047e+06	182530	179038	125093	699917	741826	763394	4.39116
824	138.06	77.04	137.048	C7H7NO2	[M+H]+	Salicylamide	Alkaloids	65-45-2	Lmqp002784	3	319025	407322	367180	160663	146412	130549	232687	253199	248537	4.39238
825	328.05	134.05	329.053	C10H12N5O6P	[M-H]-	Cyclic 3',5'-Adenylic acid	Nucleotides and derivatives	60-92-4	mws0884	1	1.91629e+06	2.69109e+06	2.4376e+06	195289	183570	231563	1.18542e+06	1.28295e+06	1.27795e+06	4.39824
826	593.27	315.05	594.28	C27H47O12P	[M-H]-	LysoPI 18:3	Lipids	-	Hmyn006303	3	749977	1.06892e+06	1.11198e+06	663039	577320	657367	718910	752344	785079	4.399
827	251.16	159.12	250.157	C15H22O3	[M+H]+	2α-Hydroxycostic acid*	Terpenoids	-	Zjxp110320	1	3.95579e+07	4.13263e+07	4.08381e+07	59343	122384	168089	2.1165e+07	2.3099e+07	2.24326e+07	4.41904
828	331.08	316.06	330.074	C17H14O7	[M+H]+	4',5,7-Trihydroxy-3',6-dimethoxyflavone (Jaceosidin)	Flavonoids	18085-97-7	pmp000004	1	6.98963e+06	8.01955e+06	8.08808e+06	2.33572e+06	2.30651e+06	2.41409e+06	4.81097e+06	4.84357e+06	4.46784e+06	4.42182
829	221.19	95.08	220.183	C15H24O	[M+H]+	Anhydro-β-rotunol	Terpenoids	-	Qmyp101308	1	575611	563423	729899	1.66603e+06	1.73327e+06	1.62065e+06	1.02131e+06	1.1151e+06	1.0603e+06	4.42196
830	309.21	209.05	310.214	C18H30O4	[M-H]-	9-Hydroperoxy-10E,12,15Z-octadecatrienoic acid	Lipids	111004-08-1	pmb2791	3	198265	228625	234631	138450	148084	127115	165774	177488	163554	4.43179
831	253.05	117.04	254.058	C15H10O4	[M-H]-	7,4'-Dihydroxyflavone	Flavonoids	2196-14-7	mws4057	3	198078	194961	209948	218022	199932	213684	196332	203350	186128	4.43507
832	341.11	119.03	342.116	C12H22O11	[M-H]-	D-Sucrose	Others	57-50-1	pme0519	1	1.88977e+07	1.94762e+07	1.83118e+07	1.53834e+07	1.65281e+07	1.54954e+07	1.66622e+07	1.7962e+07	1.80569e+07	4.43765
833	255.07	213.06	256.074	C15H12O4	[M-H]-	3,9-Dihydroxypterocarpan	Flavonoids	61135-91-9	MW0132828	3	269551	288127	296493	67455.5	66146.1	56645.2	171359	168497	157359	4.4628
834	94.07	53.04	93.0578	C6H7N	[M+H]+	2-Picoline; 2-Methylpyridine	Alkaloids	109-06-8	MWS1787	3	2.4209e+06	2.22384e+06	2.26203e+06	2.34189e+06	2.29864e+06	2.23055e+06	2.34871e+06	2.42347e+06	2.2175e+06	4.47513
835	291.2	235.17	292.204	C18H28O3	[M-H]-	12-Oxo-phytodienoic acid	Lipids	85551-10-6	Zmyn004548	3	59501.2	66140	72962.2	50348.7	53168.9	55015.1	56080.1	54419.8	59413.6	4.49026
836	280.14	216.12	279.132	C11H21NO7	[M+H]+	N-(1-Deoxy-1-fructosyl)Valine	Nucleotides and derivatives	-	Wayp001024	1	713749	863828	784764	1.19208e+06	1.28743e+06	1.28593e+06	948429	907033	992348	4.49434
837	519.15	163.04	520.158	C25H28O12	[M-H]-	10-O-[(E)-p-Coumaroyl]-geniposidic acid	Terpenoids	-	Cmbn004962	3	23948.4	24533.4	28341.8	93975	106192	99618.7	58768.1	53700.8	56418.1	4.50454
838	225.15	151.11	224.141	C13H20O3	[M+H]+	Methyl jasmonate	Organic acids	1211-29-6	pme0220	3	106519	111576	109558	181332	169254	178648	142238	143758	132202	4.50463
839	221.18	163.15	220.183	C15H24O	[M+H]+	Epinootkatol	Terpenoids	-	Hmyp009288	1	414286	388165	422409	312373	299367	265640	326523	356826	347288	4.51004
840	193.05	147.05	192.042	C10H8O4	[M+H]+	7,8-Dihydroxy-4-methylcoumarin	Lignans and Coumarins	2107-77-9	MWSslk135	3	412465	419209	480203	276436	288636	302737	385988	366159	352827	4.53026
841	289.03	96.97	290.04	C7H15O10P	[M-H]-	D-Sedoheptuiose 7-phosphate	Others	2646-35-7	pme3163	3	2.91278e+06	2.71913e+06	2.78101e+06	2.18993e+06	2.23905e+06	2.26323e+06	2.66854e+06	2.7849e+06	2.54293e+06	4.54005
842	465.1	303.05	464.096	C21H20O12	[M+H]+	Rhodiolgin	Flavonoids	94696-39-6	Zmhp004034	1	4.6337e+06	5.31618e+06	5.27575e+06	5.19207e+07	4.53742e+07	4.81472e+07	1.1799e+07	1.08303e+07	1.10394e+07	4.54228
843	219.18	203.14	218.167	C15H22O	[M+H]+	Furanoeremophilane	Terpenoids	6750-13-6	Lhfp110832	3	208218	206390	184538	251389	224792	174984	225134	224769	207708	4.54256
844	491.08	329.03	492.09	C22H20O13	[M-H]-	3,3'-Di-O-Methylellagic acid 4'-glucoside	Tannins	51803-68-0	Wayn005368	2	526575	548140	589523	475269	505199	500505	501807	516956	472529	4.54331
845	341.12	179.07	342.132	C16H22O8	[M-H]-	Coniferin	Phenolic acids	531-29-3	mws0906	2	4.7095e+06	5.3325e+06	5.54288e+06	4.15338e+06	4.61748e+06	3.23836e+06	4.30201e+06	4.71051e+06	4.48635e+06	4.54643
846	221.19	147.12	220.183	C15H24O	[M+H]+	Dehydroxy-isocalamendiol	Terpenoids	-	Lhlp111516	3	258642	174889	319117	578537	314612	302877	217751	206573	226233	4.5472
847	455.15	147.4	454.147	C21H26O11	[M+H]+	Coumarin O-rutinoside	Lignans and Coumarins	-	pmb0478	3	11784.9	59760.7	34352	486511	491455	548426	238384	240686	221246	4.54997
848	127.04	53.04	126.032	C6H6O3	[M+H]+	5-Hydroxymethylfurfural	Others	67-47-0	MWS20172	3	717030	820585	839582	346771	502817	158373	588482	639686	595814	4.55431
849	253.15	165.05	252.147	C13H20N2O3	[M+H]+	Dihydrocaffeoylputrescine	Alkaloids	-	Lmmp001410	2	1.58343e+06	1.66382e+06	1.78167e+06	1.49191e+06	1.36789e+06	1.39999e+06	1.39613e+06	1.52102e+06	1.42129e+06	4.56729
850	153.02	109.03	154.027	C7H6O4	[M-H]-	3,4-Dihydroxybenzoic acid (Protocatechuic acid)*	Phenolic acids	99-50-3	mws0183	3	2.01064e+06	2.27002e+06	2.31124e+06	1.07698e+06	1.01094e+06	1.05267e+06	1.42025e+06	1.54375e+06	1.53372e+06	4.575
851	461.12	285.08	460.116	C26H20O8	[M+H]+	Acacetin-7-O-glucuronide	Flavonoids	-	pmp000577	2	442145	398255	393007	1.83454e+06	1.88797e+06	1.95072e+06	956972	1.0483e+06	996605	4.57671
852	389.12	359.07	388.116	C20H20O8	[M+H]+	Ethyl Rosmarinate	Phenolic acids	-	Jmbp006554	2	3.44242e+06	3.58813e+06	3.52355e+06	5.18027e+06	5.16721e+06	5.07602e+06	3.84463e+06	4.21054e+06	4.07984e+06	4.5841
853	247.11	130.06	246.1	C13H14N2O3	[M+H]+	N-(3-Indolylacetyl)-L-alanine	Amino acids and derivatives	57105-39-2	mws0124	3	58350	68511.1	62889.4	43345	80025	30010	66489	71516.6	65790.8	4.59846
854	219.11	160.08	218.106	C12H14N2O2	[M+H]+	N-Acetyl-5-hydroxytryptamine	Alkaloids	1210-83-9	mws0677	2	532593	414653	547179	462605	534213	463182	466465	438071	479603	4.60093
855	189.09	143.09	188.084	C12H12O2	[M+H]+	E-Butylphthalide	Others	-	pmp000243	3	689552	674969	677911	63152.1	119088	52121.5	378207	358561	345215	4.60161
856	506.32	365.31	505.317	C25H48NO7P	[M+H]+	LysoPE 20:2(2n isomer)	Lipids	-	Lmhp010514	3	498743	502652	507746	505444	599692	575668	516105	472181	505492	4.60283
857	124.01	79.96	125.015	C2H7NO3S	[M-H]-	2-Aminoethanesulfonic acid	Organic acids	107-35-7	mws0236	3	300570	252773	268901	298651	290783	280469	294198	317448	320275	4.60643
858	427.2	247.13	426.189	C21H30O9	[M+H]+	Sonchuside E	Terpenoids	-	Cmjp002035	2	795525	766794	788317	105276	423135	286351	680090	681925	628039	4.61216
859	359.08	161.02	360.084	C18H16O8	[M-H]-	Myricetin-3,7,3'-trimethyl ether	Flavonoids	-	Lmfn004235	2	367333	394291	386437	246881	250516	270608	257201	274230	281570	4.61299
860	271.06	243.06	270.053	C15H10O5	[M+H]+	3',4',7-Trihydroxyflavone	Flavonoids	2150-11-0	pmp000344	2	2.06342e+06	2.07775e+06	2.17523e+06	1.20527e+06	1.2424e+06	1.18931e+06	1.68002e+06	1.53429e+06	1.58627e+06	4.61521
861	552.33	253.22	553.338	C26H52NO9P	[M-H]-	1-(2,3-dihydroxypropoxy)-3-(((2-(dimethylamino)ethoxy)(hydroxy)phosphoryl)oxy)propan-2-yl (E)-hexadec-9-enoate	Lipids	-	Waln010449	2	104149	129837	109613	109488	94197.5	75982.6	103689	98117.4	107608	4.62412
862	132.1	69.07	131.095	C6H13NO2	[M+H]+	6-Aminocaproic acid	Organic acids	60-32-2	pme0274	3	447729	485583	475743	782617	774564	709263	577242	532352	577564	4.62511
863	122.06	105.03	121.053	C7H7NO	[M+H]+	Benzamide	Phenolic acids	55-21-0	pmb0069	3	1.23993e+06	1.31384e+06	1.48764e+06	1.92975e+06	2.51339e+06	2.54396e+06	1.84328e+06	1.75082e+06	1.68085e+06	4.63335
864	493.14	331.08	492.127	C23H24O12	[M+H]+	Jaceosidin-7-O-Glucoside	Flavonoids	25474-11-7	Hmgp002238	1	1.47677e+07	1.60663e+07	2.12289e+07	3.40273e+07	34490367	3.42903e+07	2.64854e+07	2.87876e+07	2.67169e+07	4.63826
865	178.09	160.08	177.079	C10H11NO2	[M+H]+	5-Hydroxytryptophol	Alkaloids	154-02-9	pme2836	3	581231	417151	497795	528551	556744	517768	463835	432141	425607	4.64163
866	277.22	59.01	278.225	C18H30O2	[M-H]-	γ-Linolenic Acid	Lipids	506-26-3	MWSmce692	1	390927	445562	453465	399853	417424	380640	383964	405049	421500	4.66311
867	268.15	136.06	267.147	C14H21NO4	[M+H]+	N-(3-hydroxy-4-methoxyphenethyl)-4-hydroxybutanamide	Alkaloids	-	Lacp001431	2	1.21992e+06	1.24954e+06	1.31169e+06	724418	749676	747545	945472	1.02788e+06	953211	4.66502
868	337.09	191.06	338.1	C16H18O8	[M-H]-	5-O-p-Coumaroylquinic acid*	Phenolic acids	1899-30-5	pmb3074	2	1.31116e+07	1.32804e+07	1.44736e+07	1.55008e+07	1.51492e+07	1.40746e+07	1.34307e+07	1.39648e+07	1.47342e+07	4.66634
869	285.04	151	286.048	C15H10O6	[M-H]-	Luteolin (5,7,3',4'-Tetrahydroxyflavone)	Flavonoids	491-70-3	pme0088	1	4.87268e+06	4.85999e+06	4.955e+06	797105	853655	840844	3.10227e+06	2.95827e+06	2.82556e+06	4.67227
870	103.04	57.04	104.047	C4H8O3	[M-H]-	2-Hydroxybutyric Acid	Organic acids	3347-90-8	mws0206	3	58219.8	64765.6	63889.9	105679	105853	100032	83589.5	83197.1	76825.7	4.67572
871	315.11	163.04	314.1	C14H18O8	[M+H]+	Methyl (6-O-4-hydroxybenzoyl)-α-D-glucoside	Phenolic acids	-	Wbmp002612	1	126420	188869	161688	95223.3	88769	105186	117505	127072	128004	4.679
872	195.07	136.05	196.074	C10H12O4	[M-H]-	Dihydroferulic Acid	Phenolic acids	1135-23-5	MWS20182	2	44117.4	51100.3	44716.3	178336	234670	201013	105915	96865	104129	4.68564
873	151.08	123.05	150.068	C9H10O2	[M+H]+	3-prop-2-enylbenzene-1,2-diol(Allylpyrocatechol)	Phenolic acids	12408-12-7	Zahp008559	2	676251	621054	727112	679507	703114	612275	568607	615646	619154	4.69535
874	355.1	193.05	356.111	C16H20O9	[M-H]-	1-O-Feruloyl-β-D-glucose	Phenolic acids	7196-71-6	Zmhn002422	3	1.35541e+07	1.87378e+07	1.69209e+07	1.3478e+07	1.3981e+07	1.48176e+07	1.32778e+07	1.2917e+07	1.21043e+07	4.70822
875	463.09	301.04	464.096	C21H20O12	[M-H]-	Quercetin-7-O-glucoside*	Flavonoids	491-50-9	mws1329	2	6.44492e+06	7.27485e+06	7.20902e+06	9.80178e+06	9.00227e+06	9.45318e+06	6.05835e+06	6.65497e+06	6.41552e+06	4.70864
876	463.09	300.03	464.096	C21H20O12	[M-H]-	Quercetin-3-O-glucoside (Isoquercitrin)	Flavonoids	482-35-9	mws0091	2	5.56793e+06	6.33089e+06	6.17764e+06	9.48628e+06	9.75636e+06	7.57706e+06	5.80567e+06	5.90264e+06	5.39666e+06	4.71003
877	365.18	203.13	366.189	C16H30O9	[M-H]-	Glucosyl 7-methyl-3-methyleneoctane-1,2,6,7-tetraol	Others	-	Wasn002508	2	1.16979e+07	1.29486e+07	1.40692e+07	1.3658e+07	1.4411e+07	1.49029e+07	9.82648e+06	1.06554e+07	9.83401e+06	4.71437
878	433.1	168.01	434.115	C20H22N2O7S	[M-H]-	Met-TyrMe-OH	Amino acids and derivatives	-	MW0153883	3	9.54371e+06	1.10857e+07	1.25467e+07	6.15968e+06	6.08728e+06	6.98171e+06	6.80783e+06	7.18809e+06	7.48303e+06	4.72789
879	593.19	285.08	594.195	C28H34O14	[M-H]-	Poncirin (Isosakuranetin-7-O-neohesperidoside)	Flavonoids	14941-08-3	mws0791	3	1.88357e+06	1.71969e+06	1.70815e+06	9	9	9	693642	750448	756543	4.72918
880	268.1	136.06	267.097	C10H13N5O4	[M+H]+	Adenosine	Nucleotides and derivatives	58-61-7	pme0230	1	1.10003e+06	1.21354e+06	1.20827e+06	734465	728325	729676	940659	907609	856009	4.73278
881	519.11	271.06	518.106	C24H22O13	[M+H]+	Genistein-7-O-(6''-malonyl)glucoside	Flavonoids	-	Zmdp004112	3	23798995	1.61027e+07	4.43727e+07	9	9	9	1.04604e+07	9.85713e+06	9.53136e+06	4.73737
882	149.06	107.05	150.068	C9H10O2	[M-H]-	Benzyl acetate	Organic acids	140-11-4	pmf0420	3	37880.3	28562.7	27263.6	35660.7	24474.1	40277.8	42664.9	45425.9	41415.4	4.75383
883	193.09	105.07	192.078	C11H12O3	[M+H]+	1,4-Benzodioxin-6-propanol	Others	-	Lasp003143	3	5.75334e+06	5.538e+06	5.42414e+06	4.55204e+06	3.8988e+06	4.11266e+06	5.08555e+06	4.6827e+06	4.69473e+06	4.754
884	463.09	301.04	464.096	C21H20O12	[M-H]-	Quercetin-4'-O-glucoside (Spiraeoside)*	Flavonoids	20229-56-5	mws0856	2	6.55105e+06	7.14729e+06	7.37168e+06	9.0062e+06	9.25998e+06	8.29587e+06	6.15386e+06	6.76348e+06	6.54527e+06	4.76121
885	454.29	313.27	453.286	C21H44NO7P	[M+H]+	LysoPE 16:0	Lipids	53862-35-4	pmb0876	1	1.27989e+06	1.26358e+06	1.2249e+06	1.94413e+06	2.21514e+06	2.30727e+06	1.67305e+06	1.57329e+06	1.72927e+06	4.76291
886	137.05	119.04	136.038	C5H4N4O	[M+H]+	Hypoxanthine	Nucleotides and derivatives	68-94-0	pme0033	3	764967	1.03592e+06	754369	854234	343055	303280	548085	511616	561535	4.77954
887	664.12	136.06	663.109	C21H27N7O14P2	[M+H]+	Nicotinic acid adenine dinucleotide	Nucleotides and derivatives	53-84-9	pmb0530	3	1.09999e+07	1.23945e+07	1.32826e+07	2.02652e+07	2.42325e+07	2.32684e+07	1.44688e+07	1.56595e+07	1.58061e+07	4.79015
888	201.13	145.1	200.12	C14H16O	[M+H]+	(-)-Dihydropy rocurzerenone	Terpenoids	-	Qmjp080401	2	1.36191e+07	1.34908e+07	1.38328e+07	8.65825e+06	8.83313e+06	8.86833e+06	1.09359e+07	1.09893e+07	1.00759e+07	4.80529
889	221.19	119.09	220.183	C15H24O	[M+H]+	2-methyl-2-vinyl-3-isopropenyl-5-isopropylidene cyclohexanol(ISO1)	Terpenoids	-	HX1225	1	1.21411e+06	1.29949e+06	1.42265e+06	1.39718e+06	1.47729e+06	1.53208e+06	1.19726e+06	1.31809e+06	1.25442e+06	4.81047
890	274.27	88.08	273.267	C16H35NO2	[M+H]+	2-Aminohexadecane-1,4-diol	Lipids	-	Walp007043	2	2.21115e+07	2.26199e+07	2.10563e+07	2.58024e+07	2.21622e+07	2.50522e+07	3.81734e+07	4.20212e+07	3.99305e+07	4.81073
891	379.03	241	380.041	C13H16O11S	[M-H]-	4-Hydroxybenzoic acid 4-(6-O-sulfo)glucopyranoside	Phenolic acids	-	Wayn001856	1	1.21186e+07	1.35644e+07	1.3709e+07	1.04784e+07	9.92152e+06	1.04136e+07	1.04369e+07	1.12663e+07	1.14275e+07	4.81303
892	205.09	149.02	204.079	C12H12O3	[M+H]+	2,2-dimethylchromene-6-carboxylic acid	Others	34818-56-9	Zahp011689	3	9.46547e+06	1.10482e+07	1.03863e+07	1.12605e+07	1.25675e+07	1.07318e+07	1.03829e+07	1.13809e+07	1.06263e+07	4.81946
893	465.1	303.05	464.096	C21H20O12	[M+H]+	Quercetin3-O-galactoside	Flavonoids	-	Lssp210056	1	3.68029e+06	3.6513e+06	3.81863e+06	4.39518e+07	4.10796e+07	4.36334e+07	1.00709e+07	1.08771e+07	9.9694e+06	4.8257
894	255.07	181.06	254.058	C15H10O4	[M+H]+	3,4'-Dihydroxyflavone	Flavonoids	14919-49-4	MWSHY0013	3	165878	169206	155403	94100.8	93369.5	92070.5	129269	141538	131763	4.83238
895	621.22	417.16	622.226	C30H38O14	[M-H]-	Syringaresinol-4'-O-(6''-acetyl)glucoside	Lignans and Coumarins	-	Rfmb26201	1	136735	927429	776403	2.49214e+06	2.9152e+06	2.78234e+06	1.60773e+06	1.71799e+06	1.56537e+06	4.83261
896	535.11	287.06	535.108	C24H23O14+	[M]+	Cyanidin-3-O-(6''-O-malonyl)glucoside	Flavonoids	171828-62-9	pmb0542	3	1.3584e+06	917450	982978	2.46968e+07	2.75407e+07	2.61113e+07	1.46856e+07	1.46351e+07	1.59235e+07	4.83844
897	249.15	185.13	248.141	C15H20O3	[M+H]+	Hyroxyisogermafurenolide	Others	-	Zmwp006094	2	937431	1.13506e+06	1.24309e+06	9	9	9	633135	687203	691245	4.83887
898	89.11	72.08	88.1	C4H12N2	[M+H]+	Putrescine	Alkaloids	110-60-1	pme2292	3	810873	772330	789196	165755	144381	166000	495919	523772	475721	4.84017
899	197.12	161.1	196.11	C11H16O3	[M+H]+	Isololiolide	Terpenoids	38274-00-9	Lmlp002205	1	2.39154e+06	2.4952e+06	2.7578e+06	1.20454e+06	1.25632e+06	1.04467e+06	2.02846e+06	2.20456e+06	2.03031e+06	4.84444
900	295.23	195.14	296.235	C18H32O3	[M-H]-	12,13-Epoxy-9-Octadecenoic Acid	Lipids	6799-85-5	pmb2799	1	376779	391764	380948	122587	121628	193329	233715	243382	257317	4.84675
901	203.14	129.07	202.136	C14H18O	[M+H]+	2-Pentyl-3-phenyl-2-propenal	Others	122-40-7	MWS1844	3	182666	177827	175372	171380	166817	126720	157933	143322	150853	4.84836
902	433.11	271.06	434.121	C21H22O10	[M-H]-	Hydroxy isoliquiritigenin glucoside	Flavonoids	-	Labn004865	1	1.97142e+07	2.01808e+07	2.00215e+07	3.44674e+06	3.86074e+06	3.68716e+06	1.16423e+07	1.114e+07	1.22712e+07	4.85091
903	343.12	89.03	344.132	C12H24O11	[M-H]-	Maltitol	Others	585-88-6	MWS1983	3	1.15662e+06	1.08844e+06	1.15677e+06	975146	1.03119e+06	906011	1.09142e+06	1.08595e+06	999761	4.85468
904	306.08	143.05	307.084	C10H17N3O6S	[M-H]-	Glutathione reduced form	Amino acids and derivatives	70-18-8	pme1086	3	193259	259060	207966	543400	427994	539398	319624	351321	329419	4.86701
905	427.2	247.13	426.189	C21H30O9	[M+H]+	Abscisic acid D-glucopyranosyl ester	Others	-	Wagp004803	1	636271	622457	626563	320053	313685	353818	539425	490494	506669	4.86718
906	361.15	199.1	362.158	C16H26O9	[M-H]-	Glucosyl 5,8-dihydroxy-2,6-dimethylocta-2,6-dienoic acid	Others	-	Wasn003817	2	739846	793833	816278	90805	112408	111451	474777	430715	452397	4.86751
907	195.07	59.01	196.074	C10H12O4	[M-H]-	Hydroxytyrosol acetate	Phenolic acids	69039-02-7	MWSmce430	3	24981	25843.2	19458.4	20233.7	24285.1	24849.8	18715.2	20404.9	20372	4.87219
908	333.06	137.05	332.052	C10H13N4O7P	[M+H]+	2'-Deoxyinosine-5'-monophosphate	Nucleotides and derivatives	3393-18-8	pmc0066	3	5.74533e+06	5.25207e+06	4.7465e+06	2.87645e+06	3.23692e+06	2.99321e+06	4.91156e+06	4.71208e+06	4.45543e+06	4.87233
909	255.07	255.06	256.074	C15H12O4	[M-H]-	1,8-dihydroxy-2,6-dimethylxanthen-9-one	Flavonoids	-	Wbtn009050	1	669477	689629	651922	263832	301109	294544	484990	521427	532937	4.87812
910	175.06	115.04	176.069	C7H12O5	[M-H]-	2-Isopropylmalic Acid	Organic acids	49601-06-1	pmb3101	1	1.92123e+06	2.3224e+06	2.51007e+06	1.08913e+07	1.12917e+07	1.14727e+07	4.96483e+06	5.32353e+06	5.46089e+06	4.87888
911	173.01	71.03	174.016	C6H6O6	[M-H]-	Dehydroascorbic acid	Others	490-83-5	MA10039492	2	139314	153104	169678	163746	153094	121709	142964	150916	136940	4.88159
912	149.06	131.05	150.068	C9H10O2	[M-H]-	p-Coumaryl alcohol	Phenolic acids	3690-05-9	mws0921	3	26797.2	23270.7	22799.4	66061	51488.8	54414.1	35416.2	38724	35874.4	4.88714
913	299.02	271.03	300.027	C15H8O7	[M-H]-	Demethylwedelolactone	Lignans and Coumarins	6468-55-9	Lmmn002230	3	8665202	7.3526e+06	8.74339e+06	2.05826e+06	2.59888e+06	2.7196e+06	5190586	5.28372e+06	4.81339e+06	4.88732
914	280.26	149.02	279.256	C18H33NO	[M+H]+	N-Isobutyl-2,4-tetradecanedienamide	Alkaloids	-	HJAP165	1	173018	178973	190790	74188.1	81397.3	74842.8	120136	125813	132481	4.89828
915	317.21	299.2	316.204	C20H28O3	[M+H]+	Cafestol	Terpenoids	469-83-0	pme3459	3	431005	544633	445518	669594	706824	706463	571836	520768	561688	4.90275
916	221.19	121.1	220.183	C15H24O	[M+H]+	β-dictyopterol	Terpenoids	-	zjtp011901	1	3.32414e+06	3.53193e+06	3.76394e+06	1.26294e+06	1.24597e+06	1.31104e+06	2.52204e+06	2.42609e+06	2.28688e+06	4.90285
917	203.15	70.07	202.143	C8H18N4O2	[M+H]+	NG,NG-Dimethyl-L-arginine*	Amino acids and derivatives	30315-93-6	NK10251888	3	877542	893243	889994	1.26839e+06	1.28011e+06	1.21966e+06	1.06653e+06	1.03737e+06	1.14024e+06	4.90291
918	611.14	287.05	610.132	C30H26O14	[M+H]+	Gallocatechin-(4α→8)-gallocatechin	Flavonoids	-	Lmmp000897	2	1.78257e+06	1.76618e+06	1.7247e+06	541191	577027	543846	1.1027e+06	1.0937e+06	1.19386e+06	4.90306
919	311.22	223.17	312.23	C18H32O4	[M-H]-	5S,8R-DiHODE; (5S,8R,9Z,12Z)-5,8-Dihydroxyoctadeca-9,12-dienoate	Lipids	-	Lmbn004685	3	46172.9	53808.9	60678.8	42354.5	45775.8	43471.3	44247.1	40132.3	42779	4.91993
920	461.11	299.06	462.116	C22H22O11	[M-H]-	Chrysoeriol-7-O-glucoside	Flavonoids	19993-32-9	pmb3012	1	7.47046e+06	7.75454e+06	8.21998e+06	3.16186e+06	3.18356e+06	3.40478e+06	5.10252e+06	5.26776e+06	5.61704e+06	4.92932
921	299.11	137.02	300.121	C14H20O7	[M-H]-	Salidroside	Phenolic acids	10338-51-9	Ymjm000148	1	1.04498e+07	1.09123e+07	1.16626e+07	1.27491e+07	1.22643e+07	1.2685e+07	9.581e+06	1.02472e+07	1.05586e+07	4.93058
922	315.07	153.02	316.079	C13H16O9	[M-H]-	1-O-Gentisoyl-β-D-glucoside	Phenolic acids	23445-11-6	pmb2871	1	8.2208e+06	9.15754e+06	9.7859e+06	1.5554e+07	1.5264e+07	1.57874e+07	1.01055e+07	1.09647e+07	1.10696e+07	4.93732
923	173.08	111.08	174.089	C8H14O4	[M-H]-	Suberic Acid	Organic acids	505-48-6	mws0242	2	106957	110330	114948	104482	99351.7	99351.7	94106.3	103704	97512.5	4.94254
924	146.05	102.06	147.053	C5H9NO4	[M-H]-	L-threo-3-Methylaspartate	Amino acids and derivatives	6061-13-8	Zmzn000113	1	692523	707049	663536	1.54897e+06	1.50311e+06	1.65529e+06	1.0677e+06	1.15939e+06	1.16919e+06	4.94499
925	89.02	59.01	90.0317	C3H6O3	[M-H]-	3-Hydroxypropanoic acid	Organic acids	503-66-2	pme2601	3	143441	146775	148133	160802	155462	153811	158113	150058	165681	4.94635
926	184.98	78.96	185.993	C3H7O7P	[M-H]-	3-Phospho-D-glyceric acid	Others	820-11-1	Zmgn000447	3	2.1935e+06	2.34697e+06	2.41531e+06	2.98557e+06	2.68698e+06	3.04449e+06	2.17911e+06	2.40564e+06	2.2866e+06	4.94737
927	312.13	180.09	311.123	C12H17N5O5	[M+H]+	2-(Dimethylamino)guanosine	Nucleotides and derivatives	2140-67-2	pme3967	3	1.30663e+06	1.46269e+06	1.6742e+06	543948	617286	547558	902814	996524	959311	4.95176
928	331.08	316.09	330.074	C17H14O7	[M+H]+	Demethoxysudachitin	Flavonoids	4323-80-2	Wagp007602	1	7.03777e+06	7.61814e+06	7.61873e+06	2.08579e+06	2.06706e+06	2.27927e+06	4.56772e+06	4.72576e+06	4.28319e+06	4.9558
929	286.09	124.04	285.085	C12H15NO7	[M+H]+	Pyridine-4-formyl-O-β-D-glucopyranoside	Others	-	zjgp122326	1	132845	152531	134536	5.86972e+06	5.84259e+06	5.98115e+06	2.58501e+06	2.81604e+06	2.58967e+06	4.95794
930	153.02	109.03	154.027	C7H6O4	[M-H]-	2,3-Dihydroxybenzoic Acid*	Phenolic acids	303-38-8	mws0639	3	2.3765e+06	2.63086e+06	2.93103e+06	1.16205e+06	1.01608e+06	1.11104e+06	1.68675e+06	1.60525e+06	1.52745e+06	4.95852
931	367.1	190.9	368.111	C17H20O9	[M-H]-	Chlorogenic acid methyl ester	Phenolic acids	29708-87-0	mws0179	2	2.96986e+06	3.10785e+06	3.43732e+06	551779	549901	578055	1.61716e+06	1.70286e+06	1.78605e+06	4.96179
932	231.17	72.08	230.163	C11H22N2O3	[M+H]+	L-Valyl-L-Leucine	Amino acids and derivatives	3989-97-7	Lmhp001670	1	510190	544778	601798	224283	230876	213803	368465	386815	350218	4.96564
933	439.2	59.01	440.202	C18H28N6O7	[M-H]-	Ala-His-Val-Asp	Amino acids and derivatives	-	MW0144606	3	2.68371e+06	1.61187e+06	3.78533e+06	2.12948e+06	3.11143e+06	1.99635e+06	2.62388e+06	2.56134e+06	2.81613e+06	4.97872
934	221.09	204.07	220.085	C11H12N2O3	[M+H]+	5-Hydroxy-L-tryptophan	Amino acids and derivatives	4350-09-8	pme1228	3	106701	161253	114255	345177	313916	362339	245120	224022	244280	5.0233
935	277.22	277.22	278.225	C18H30O2	[M-H]-	α-Linolenic Acid	Lipids	463-40-1	mws0367	1	8.18126e+07	8.50729e+07	8.78564e+07	8.0908e+07	8.20234e+07	8.07959e+07	7.38647e+07	8.0984e+07	8.03812e+07	5.03488
936	539.14	377.09	538.132	C24H26O14	[M+H]+	Limocitrol 3-Glucoside	Flavonoids	-	Wagp004984	2	105585394	9.57372e+07	9.00964e+07	4.29636e+07	4.22883e+07	4.94808e+07	6.95824e+07	6.81685e+07	7.49488e+07	5.04512
937	480.31	339.29	479.301	C23H46NO7P	[M+H]+	LysoPE 18:1	Lipids	89576-29-4	mws0289	3	3.11017e+06	3.37408e+06	3.12483e+06	3.99412e+06	3.90041e+06	3.98893e+06	3.23667e+06	3.58113e+06	3.41742e+06	5.05023
938	229.15	70.07	228.147	C11H20N2O3	[M+H]+	L-Prolyl-L-Leucine	Amino acids and derivatives	52899-07-7	Lmhp001461	1	360057	376465	426845	314676	322125	305468	378292	352759	343322	5.05185
939	149.05	59.02	150.053	C5H10O5	[M-H]-	L-Xylose	Others	609-06-3	MWSmce199	3	202351	233704	182298	187551	179930	196548	223791	205551	225405	5.0523
940	303.05	257.05	302.043	C15H10O7	[M+H]+	Robinetin	Flavonoids	490-31-3	Zmpp002571	3	586547	561039	614476	547996	685231	545407	655909	597523	606949	5.05449
941	71.06	54.03	70.0531	C3H6N2	[M+H]+	3-Aminopropionitrile	Alkaloids	151-18-8	MWSmce694	3	26156.2	28125.3	24522	39235	37452	36992.4	31197.7	33427.7	30318.8	5.06398
942	341.09	135.04	342.095	C15H18O9	[M-H]-	Grevilloside F	Phenolic acids	1094004-50-8	Lman002731	3	2.92923e+06	2.63911e+06	2.83778e+06	2.19169e+06	2.25049e+06	2.17565e+06	2.32378e+06	2.31435e+06	2.52846e+06	5.06451
943	447.09	271.06	446.085	C21H18O11	[M+H]+	Apigenin-7-O-glucuronide	Flavonoids	29741-09-1	MWSHY0031	1	1.19956e+07	1.21414e+07	1.2298e+07	159891	182756	218804	4.78831e+06	4.39991e+06	4.83048e+06	5.07939
944	339.07	177.02	340.079	C15H16O9	[M-H]-	davidioside C	Phenolic acids	-	Lcgn000234	1	5.79969e+06	6.19504e+06	5.88557e+06	2.63694e+06	2.60387e+06	2.86685e+06	4.12068e+06	4.33486e+06	4.56194e+06	5.08537
945	455.1	233.04	456.106	C23H20O10	[M-H]-	Cinnamoylferuloyltartaric acid	Phenolic acids	-	Lmhn004756	3	485756	555705	591824	145260	131658	113252	436282	400532	439528	5.08596
946	433.11	271.07	432.106	C21H20O10	[M+H]+	Apigenin-7-O-glucoside(Cosmosiin)	Flavonoids	578-74-5	MWSHY0189	1	1.12714e+07	1.14601e+07	1.08779e+07	5.45072e+06	5.42444e+06	5.43224e+06	8.80275e+06	8.45156e+06	9.34762e+06	5.0918
947	149.05	59.01	150.053	C5H10O5	[M-H]-	D-Arabinose	Others	10323-20-3	MWSmce676	3	228419	184197	245705	194557	171780	198296	201849	220220	201881	5.09534
948	209.07	59.01	210.074	C7H14O7	[M-H]-	Sedoheptulose	Others	3019-74-7	Hmcn000192	1	2.89967e+06	2.79606e+06	3.20761e+06	3.67925e+06	3.63625e+06	3.56139e+06	3.03463e+06	3.36126e+06	3.20381e+06	5.105
949	471.15	163.04	470.142	C21H26O12	[M+H]+	Umbelliferone 7-O-Rutinoside	Lignans and Coumarins	-	Wagp002962	1	1.07165e+06	1.18024e+06	1.15747e+06	874722	847399	787581	784958	866924	845574	5.10784
950	353.09	191.06	354.095	C16H18O9	[M-H]-	Neochlorogenic acid (5-O-Caffeoylquinic acid)*	Phenolic acids	906-33-2	pme1816	1	3.22571e+07	3.39048e+07	3.53399e+07	2.53841e+07	2.57659e+07	2.53386e+07	2.37707e+07	2.58822e+07	2.6113e+07	5.1114
951	529.13	353.08	530.142	C26H26O12	[M-H]-	4,5-O-Dicaffeoylquinic Acid Methyl Ester	Phenolic acids	-	Zmcn005156	1	8.05803e+06	9.42192e+06	8.6646e+06	3.12076e+06	3.01785e+06	2.97045e+06	5.07548e+06	5.55035e+06	5.55669e+06	5.11685
952	329.07	271.03	330.074	C17H14O7	[M-H]-	Quercetin-3,3'-dimethyl ether	Flavonoids	4382-17-6	Lmjn007168	2	98342.4	103515	113253	29575.4	44987.7	41737.2	74748	68062.7	74157.6	5.11746
953	348.07	136.06	347.063	C10H14N5O7P	[M+H]+	Adenosine 5'-monophosphate	Nucleotides and derivatives	61-19-8	pmb0981	3	2.40913e+06	2.88444e+06	2.29745e+06	4.45685e+06	5.95698e+06	3.95578e+06	3.77805e+06	3.55514e+06	3.41424e+06	5.12041
954	595.16	287.06	594.159	C27H30O15	[M+H]+	Kaempferol-3-O-neohesperidoside*	Flavonoids	32602-81-6	MWSHY0061	2	87467.1	68996.3	108888	7.42633e+06	7.72693e+06	8.64483e+06	4.68523e+06	4.43883e+06	4.2297e+06	5.12251
955	513.21	205.1	512.201	C23H32N2O11	[M+H]+	Tryptophan N-Rutinoside	Alkaloids	-	Wagp002398	1	210840	257586	202829	215133	302949	273583	247755	232222	224094	5.12256
956	205.09	149.02	204.079	C12H12O3	[M+H]+	Senkyunolide B	Others	93236-67-0	Zmcp102201	1	1.10155e+07	1.45681e+07	9.38571e+06	1.16989e+07	1.19085e+07	1.132e+07	9.64538e+06	1.0131e+07	9.14271e+06	5.12627
957	132.05	99.92	133.053	C8H7NO	[M-H]-	2-(4-Hydroxyphenyl)acetonitrile	Phenolic acids	14191-95-8	mws1480	3	2.17709e+06	1.15098e+06	2.27643e+06	1.4808e+06	2.22221e+06	714509	2.16041e+06	2.39388e+06	2.29072e+06	5.12779
958	148.06	84.04	147.053	C5H9NO4	[M+H]+	L-Glutamic acid	Amino acids and derivatives	56-86-0	pme0014	3	2.90778e+06	2.62669e+06	2.55623e+06	3.86936e+06	3.71266e+06	3.94063e+06	4.25119e+06	4.12945e+06	3.84372e+06	5.13309
959	477.1	301.07	476.096	C22H20O12	[M+H]+	Diosmetin-7-O-glucuronide	Flavonoids	35110-20-4	pmp000583	1	836215	785159	479145	3.24019e+06	3.5084e+06	3.47178e+06	2.03263e+06	2.04523e+06	2.22563e+06	5.13875
960	138.09	77.04	137.084	C8H11NO	[M+H]+	L-Tyramine	Alkaloids	51-67-2	MWSmce584	3	1.255e+06	1.22628e+06	1250228	218998	167127	177010	788944	717174	729776	5.14156
961	345.17	171.12	344.162	C20H24O5	[M+H]+	Methylaguerin B	Terpenoids	-	Lhnp111712	2	259950	309992	326930	17724.9	36423.7	4559.43	160045	160238	174878	5.15511
962	281.25	281.25	282.256	C18H34O2	[M-H]-	11-Octadecanoic acid(Vaccenic acid)*	Lipids	506-17-2	mws2623	1	1.28559e+07	1.22294e+07	1.15711e+07	5.17991e+06	4.91276e+06	4.72802e+06	9.13627e+06	8.29919e+06	9.02583e+06	5.15591
963	221.16	221.15	222.162	C14H22O2	[M-H]-	Kobusone	Terpenoids	24173-71-5	Wbmn003185	1	254280	257399	246978	269806	251009	255945	260146	241385	266892	5.15988
964	359.15	259.11	358.142	C20H22O6	[M+H]+	30-O-Aangeloylhamaudol	Others	-	pmp000304	2	414377	505739	521872	1.03174e+06	1.0428e+06	1.1263e+06	738024	711256	666027	5.16103
965	579.17	271.04	578.164	C27H30O14	[M+H]+	Apigenin-7-O-rutinoside (Isorhoifolin)*	Flavonoids	552-57-8	pme0368	1	151546	261708	340410	1.21922e+07	1.04687e+07	1.16569e+07	6.95443e+06	6.44736e+06	7.12759e+06	5.16591
966	343.1	181.05	344.111	C15H20O9	[M-H]-	Dihydrocaffeoylglucose	Phenolic acids	-	Lmmn000774	3	8.77569e+06	8.32663e+06	9.48232e+06	4.37957e+06	4.35966e+06	4.27257e+06	6.1287e+06	6.51162e+06	6.79643e+06	5.17162
967	304.15	185.09	303.143	C12H21N3O6	[M+H]+	Nicotianamine	Alkaloids	34441-14-0	mws1375	2	1.64198e+06	1.80961e+06	2.01376e+06	1.97332e+06	2.10791e+06	2.25364e+06	1.98712e+06	2.20434e+06	2.09784e+06	5.18096
968	341.09	161.02	342.089	C14H18N2O6S	[M-H]-	Met-Abu-OH	Amino acids and derivatives	-	MW0153739	3	3.86821e+06	4.40481e+06	4.63083e+06	3.87479e+06	4.01519e+06	3.98871e+06	3.31834e+06	3.61477e+06	3.65293e+06	5.19052
969	477.07	301.04	478.075	C21H18O13	[M-H]-	Tricetin 3'-glucuronide	Flavonoids	-	Wayn004603	1	1.85473e+07	1.63046e+07	2.52337e+07	3.87276e+06	4.35421e+06	4.34421e+06	1.6282e+07	1.46867e+07	1.53482e+07	5.19133
970	149.05	75.01	150.053	C5H10O5	[M-H]-	D-Ribose	Others	50-69-1	Zmgn000173	3	213376	212211	242373	184095	178683	209382	175793	194578	182096	5.19139
971	282.28	114.09	281.272	C18H35NO	[M+H]+	Laurocapram	Alkaloids	59227-89-3	MWSmce349	3	213558	215659	232714	473362	491908	540725	353610	319122	342388	5.19874
972	535.14	499.12	534.137	C25H26O13	[M+H]+	Apigenin-6,8-di-C-arabinoside*	Flavonoids	-	Lmtp002942	3	822607	941278	230190	1.18101e+06	1.21639e+06	1.30162e+06	1.04484e+06	1.09382e+06	1.15881e+06	5.20168
973	466.29	325.27	465.286	C22H44NO7P	[M+H]+	LysoPE 17:1	Lipids	-	Lmhp009769	3	122223	108999	119546	205027	226115	234090	152379	144391	160260	5.2084
974	584.28	438.24	583.268	C34H37N3O6	[M+H]+	Tri-p-coumaroyl Spermidine	Alkaloids	-	Wahp006114	1	6.88105e+06	7.1542e+06	7.28344e+06	647166	595258	671427	3.6681e+06	3.5975e+06	3.32013e+06	5.21294
975	465.14	303.09	464.132	C22H24O11	[M+H]+	Hesperetin-7-O-glucoside	Flavonoids	31712-49-9	Lmzp002365	3	8.02635e+06	9.118e+06	9.23664e+06	7.66286e+06	7.69548e+06	7.98093e+06	7.25699e+06	7.82417e+06	8.03321e+06	5.21295
976	343.1	181.05	344.111	C15H20O9	[M-H]-	2-β-D-Glucopyranosyloxy-5-hydroxyphenylacetic acidmethylester	Phenolic acids	-	Lakn003294	1	6.86918e+06	7.30466e+06	7.90479e+06	3.54595e+06	3.57987e+06	3.6548e+06	5.28491e+06	5.64627e+06	5.86358e+06	5.22146
977	161.05	99.05	162.053	C6H10O5	[M-H]-	3-Hydroxy-3-methylpentane-1,5-dioic acid	Amino acids and derivatives	503-49-1	pme2914	3	3.4741e+06	4.03612e+06	4.07879e+06	2.45775e+06	2.24604e+06	2.59801e+06	2.51895e+06	2.70471e+06	2.7933e+06	5.23931
978	419.1	287.05	418.09	C20H18O10	[M+H]+	Kaempferol-3-O-arabinoside	Flavonoids	-	Lmbp003668	3	4.2744e+06	4.22323e+06	4.57905e+06	3.69004e+06	4.04464e+06	3.69648e+06	3.45861e+06	3.82445e+06	3.55661e+06	5.24131
979	295.1	89.02	296.111	C11H20O9	[M-H]-	Glucosyl 2,3-Dihydroxy-2-Methylbutanoic Acid	Organic acids	-	Wasn001627	1	5.03455e+06	5.72094e+06	5.73725e+06	4.31648e+06	4.33535e+06	4.48502e+06	4.50739e+06	4.60173e+06	4.97386e+06	5.25393
980	187.13	97.06	188.141	C10H20O3	[M-H]-	2,6-Dimethyl-7-octene-2,3,6-triol	Others	73815-21-1	pmf0348	3	58524.8	69224.9	74938.1	52755.9	54110.8	52991.1	59417.2	63615.7	57423.7	5.25464
981	463.09	287.05	462.08	C21H18O12	[M+H]+	Kaempferol-7-O-glucuronide	Flavonoids	-	Lmmp003767	1	2.55876e+07	2.5845e+07	2.47874e+07	3.11122e+06	3.03337e+06	2.53955e+06	1.43111e+07	1.51482e+07	1.36414e+07	5.25489
982	103.12	86.1	102.116	C5H14N2	[M+H]+	Cadaverine	Alkaloids	462-94-2	pme1841	3	114301	122205	132618	108584	105621	121010	128546	128448	117129	5.26312
983	117.06	59.01	118.063	C5H10O3	[M-H]-	β-Hydroxyisovaleric acid	Organic acids	625-08-1	mws0147	3	363817	472388	485256	569456	467504	454104	450279	415395	408597	5.26479
984	193.09	178.06	192.079	C11H12O3	[M+H]+	Trans-p-hydroxycinnamic acid ethyl ester	Phenolic acids	-	Qmqp101711	3	127674	134341	199622	24755.5	35192.1	41041.1	54920.9	60309.8	55355.3	5.26503
985	315.2	315.2	316.204	C20H28O3	[M-H]-	Pisiferic acid	Terpenoids	67494-15-9	Zaxn005652	2	650845	636001	709575	1.05413e+06	1.04843e+06	1.02212e+06	844535	809167	898119	5.26513
986	433.11	271.06	434.121	C21H22O10	[M-H]-	Choerospondin	Flavonoids	81202-36-0	Zmhn001036	3	1.739e+06	2.03116e+06	1.92284e+06	1.97275e+06	1.63042e+06	1.92043e+06	1.8469e+06	2.01642e+06	2.0348e+06	5.26886
987	423.22	291.18	424.231	C19H36O10	[M-H]-	Octyl 6-O-Alpha-L-Arabinopyranosyl-Beta-D-Glucopyranoside	Others	168288-07-1	Waln006120	1	175986	170773	157590	8.18137e+06	8.3455e+06	8.17312e+06	3.45745e+06	3.7752e+06	3.44342e+06	5.27243
988	345.08	139.04	346.09	C14H18O10	[M-H]-	1-O-(3,4-Dihydroxy-5-methoxy-benzoyl)-glucoside	Phenolic acids	-	Lmtn000940	2	81854.2	105699	41895.8	1.71204e+06	1.67598e+06	1.6049e+06	733165	789147	813410	5.28583
989	501.27	59.01	502.286	C20H38N8O7	[M-H]-	Arg-Lys-Ala-Glu	Amino acids and derivatives	-	MW0145431	3	3.01424e+06	3.12462e+06	3.40812e+06	1.28542e+06	2.63959e+06	2.52534e+06	2.37862e+06	2.51104e+06	2.64411e+06	5.28601
990	136.08	91.05	135.068	C8H9NO	[M+H]+	2-Phenylacetamide	Alkaloids	103-81-1	Lmgp000659	3	1.56109e+07	1.76707e+07	1.602e+07	1.33033e+07	1.42702e+07	1.3808e+07	1.48276e+07	1.33496e+07	1.42987e+07	5.289
991	223.11	120.09	222.1	C11H14N2O3	[M+H]+	L-Glycyl-L-phenylalanine*	Amino acids and derivatives	721-66-4	mws5042	1	775986	119498	819575	568267	532497	102671	688664	624029	636040	5.29243
992	627.16	303.06	626.148	C27H30O17	[M+H]+	Quercetin-3-O-sophoroside (Baimaside)	Flavonoids	18609-17-1	MWSHY0162	1	1.24999e+06	1.55997e+06	1.95969e+06	1.14079e+06	297282	1.16572e+06	1.29471e+06	1.34589e+06	1.21123e+06	5.29396
993	299.26	253.26	300.266	C18H36O3	[M-H]-	2R-Hydroxyoctadecanoic Acid*	Lipids	26633-48-7	Zmyn005384	3	133426	35874.7	52586.8	107495	89090.2	61784.2	143757	154649	159574	5.30178
994	482.32	341.31	481.317	C23H48NO7P	[M+H]+	LysoPE 18:0	Lipids	69747-55-3	pmb0883	2	1.54352e+06	1.0633e+06	998257	594221	953592	860331	1.48413e+06	1.34092e+06	1.37812e+06	5.30388
995	246.15	86.1	245.138	C10H19N3O4	[M+H]+	Ile-Asn	Amino acids and derivatives	59652-59-4	MWS201424	2	101752	108503	133693	161041	139018	80860	117376	112370	124884	5.32838
996	103	59.01	104.011	C3H4O4	[M-H]-	Malonic acid	Organic acids	141-82-2	pme1975	3	4.8609e+06	4.77566e+06	5.06274e+06	1.08839e+07	9.91659e+06	9.99225e+06	8.18777e+06	7.61839e+06	7.38575e+06	5.33751
997	595.17	457.13	594.159	C27H30O15	[M+H]+	Apigenin-6,8-di-C-glucoside (Vicenin-2)	Flavonoids	23666-13-9	mws1073	1	2.08742e+07	2.23477e+07	2.31927e+07	9.33455e+06	9.45098e+06	9.64633e+06	1.44254e+07	1.60441e+07	1.54274e+07	5.33991
998	299.2	299.2	300.209	C20H28O2	[M-H]-	Dehydroabietic acid	Terpenoids	1740-19-8	Cmmn012461	2	1.56929e+06	1.10351e+06	1.54148e+06	1.84886e+06	1.56882e+06	1.83293e+06	1.26308e+06	1.28268e+06	1.39325e+06	5.34534
999	323.03	211	324.036	C9H13N2O9P	[M-H]-	Uridine 5'-monophosphate	Nucleotides and derivatives	58-97-9	pme3188	3	1.51454e+06	1.7412e+06	1.8142e+06	424955	286603	292936	871222	945313	856027	5.36235
1000	313.24	183.14	314.246	C18H34O4	[M-H]-	Hydroxy ricinoleic acid	Lipids	-	Lmbn007891	2	401769	465477	476741	68413.5	76155.5	75363.2	234664	237521	258594	5.36533
1001	163.04	91.06	164.047	C9H8O3	[M-H]-	Phenylpyruvic acid	Organic acids	156-06-9	mws0159	3	201308	215021	248134	173201	175836	194575	195692	180490	177115	5.36568
1002	337.27	263.24	336.266	C21H36O3	[M+H]+	Glycidyl Linoleate	Lipids	24305-63-3	Walp013004	1	57953.8	91264.7	84028.1	128781	140959	125838	96021.6	106904	102423	5.37351
1003	449.14	287.1	448.137	C22H24O10	[M+H]+	Isosakuranetin-7-O-glucoside (Isosakuranin)	Flavonoids	491-69-0	MWSHY0165	2	1.5531e+07	1.75182e+07	1.38531e+07	1.13903e+07	1.00683e+07	1.11896e+07	1.20053e+07	1.30112e+07	1.17659e+07	5.38957
1004	205.19	121.1	204.188	C15H24	[M+H]+	aristol-9-ene	Terpenoids	6831-16-9	Wcgp012123	1	3.92342e+06	4.23996e+06	4.80696e+06	1.75792e+06	1.96336e+06	1.75012e+06	2.99569e+06	3.30573e+06	3.03902e+06	5.39258
1005	347.07	332.05	346.069	C17H14O8	[M+H]+	Limocitrin (5,7,4'-trihydroxy-8,3'-dimethoxyflavone)	Flavonoids	489-33-8	Hmcp003223	1	716942	819245	680838	1.52489e+06	1.53389e+06	1.41321e+06	832797	809946	749541	5.39441
1006	189.14	70.07	188.127	C7H16N4O2	[M+H]+	Arginine methyl ester	Amino acids and derivatives	-	Zmdp000292	1	3.16954e+06	3.15985e+06	3.10558e+06	4.47157e+06	4.48962e+06	4.66064e+06	3.90395e+06	3.92735e+06	3.5602e+06	5.41321
1007	515.12	353.09	516.127	C25H24O12	[M-H]-	Isochlorogenic acid B*	Phenolic acids	14534-61-3	Li512115	1	7.34457e+08	7.84646e+08	6.46842e+08	4.91919e+08	5.09153e+08	5.23069e+08	5.71243e+08	6.29936e+08	6.26729e+08	5.41597
1008	173.05	93.03	174.053	C7H10O5	[M-H]-	Shikimic acid	Organic acids	138-59-0	mws0154	2	185390	189263	196107	211735	217128	212760	196530	215651	196588	5.43186
1009	150.08	133.05	149.07	C6H7N5	[M+H]+	1-Methyladenine	Nucleotides and derivatives	5142-22-3	mws0847	3	345665	321214	336037	330861	340042	363978	283899	316497	303010	5.43923
1010	308.1	146.05	309.106	C11H19NO9	[M-H]-	L-Glutamic acid-O-glycoside	Amino acids and derivatives	-	pmb2857	3	1.47315e+06	1.07016e+06	1.37983e+06	1.58572e+06	1.69894e+06	1.55715e+06	1.56051e+06	1.44486e+06	1.60738e+06	5.44016
1011	104.07	58.07	103.063	C4H9NO2	[M+H]+	N-Ethylglycine	Amino acids and derivatives	627-01-0	MWS00204g	2	3.87599e+06	3.77823e+06	4.3222e+06	4.63913e+06	4.66792e+06	4.40338e+06	4.22333e+06	4.20622e+06	3.82943e+06	5.44852
1012	165.05	119.05	164.047	C9H8O3	[M+H]+	4-hydroxyphenyl acrylaldehyde	Others	-	MWSCX017	2	1.30624e+06	1.29534e+06	1.20381e+06	599600	609640	703405	918101	1.01033e+06	1.01105e+06	5.45601
1013	252.14	131.05	251.131	C17H17NO	[M+H]+	N-2-Phenylethyl-cinnamamide	Alkaloids	-	Lahp008617	2	243145	228689	233542	74226.3	86682.1	73064.2	161018	173677	156410	5.4617
1014	695.2	353.09	696.19	C31H36O18	[M-H]-	Syringoylcaffeoylquinic acid-D-glucose	Phenolic acids	-	Lmgn002253	1	2.22318e+06	2.45792e+06	2.68313e+06	386180	392919	316838	1.0919e+06	1.21425e+06	1.18275e+06	5.4625
1015	625.18	463.13	624.169	C28H32O16	[M+H]+	Chrysoeriol-6-C-glucoside-4'-O-glucoside	Flavonoids	-	HJAP026	3	2.21563e+07	2.20254e+07	2.37386e+07	2.68203e+06	2.34283e+06	2.74117e+06	1.20684e+07	1.09398e+07	1.2024e+07	5.47341
1016	289	96.97	290.004	C6H11PO11	[M-H]-	Glucaric acid-1-Phosphate	Others	-	pmb3081	3	2.27814e+06	2.34691e+06	2.36853e+06	1.85455e+06	1.72784e+06	1.71983e+06	2.05881e+06	2.26084e+06	2.27321e+06	5.47728
1017	435.13	273.08	436.137	C21H24O10	[M-H]-	Dihydrocharcone-4'-O-glucoside	Flavonoids	-	HJN055	2	1.43176e+06	1.52339e+06	1.68435e+06	1.49595e+06	1.56651e+06	1.5987e+06	1.27435e+06	1.39328e+06	1.41259e+06	5.50443
1018	199.17	199.17	200.178	C12H24O2	[M-H]-	Dodecanoic acid (Lauric acid)	Lipids	143-07-7	pmb2640	2	337973	370810	379530	317489	317485	300135	332025	314780	351461	5.51495
1019	565.16	409.09	564.148	C26H28O14	[M+H]+	Isoschaftoside	Flavonoids	52012-29-0	mws1292	2	1.09793e+07	1.17296e+07	1.18656e+07	5.23064e+06	5.22186e+06	5.64559e+06	8.24312e+06	7.43376e+06	8.12827e+06	5.51871
1020	219.17	121.07	218.167	C15H22O	[M+H]+	Nootkatone	Terpenoids	4674-50-4	Zjyp110101	2	307965	449816	427505	1.0394e+06	992955	943848	589067	657873	629598	5.52901
1021	104.07	58.07	103.063	C4H9NO2	[M+H]+	2-Aminoisobutyric acid	Organic acids	62-57-7	pme3017	2	3.81433e+06	3.96766e+06	4.1509e+06	4.39708e+06	4.63286e+06	4.52479e+06	4.33305e+06	4.1457e+06	3.87964e+06	5.53078
1022	377.15	243.09	376.138	C17H20N4O6	[M+H]+	Riboflavin (Vitamin B2)	Others	83-88-5	mws0232	1	8.08783e+06	7.88084e+06	8.37338e+06	1.0002e+07	17309765	17221625	7.99384e+06	8.24791e+06	8.89382e+06	5.53782
1023	217.1	144.08	216.09	C12H12N2O2	[M+H]+	Lycoperodine-1	Alkaloids	42438-90-4	MWSHC2026	3	3.20262e+06	3.24922e+06	3.23013e+06	3.08295e+06	2.65847e+06	2.69856e+06	2.64536e+06	2.94992e+06	2.8564e+06	5.53785
1024	280.15	221.08	280.154	C15H22NO4+	[M]+	Feruloylcholine	Alkaloids	85927-25-9	pmp001245	3	152181	202405	161208	67288.4	56685	75938.3	100927	112594	105277	5.54844
1025	492.31	184.07	491.301	C24H46NO7P	[M+H]+	LysoPC 16:2(2n isomer)	Lipids	-	pmb0863	1	439194	454119	521927	540554	555959	576568	439543	491017	471073	5.55493
1026	175.06	87.01	176.068	C7H12O5	[M-H]-	2-Hydroxy-3-isopropylsuccinic acid	Organic acids	16048-89-8	MW0014140	3	2.9151e+07	3.28772e+07	3.45931e+07	2.52044e+06	2.47058e+06	2.52924e+06	1.53738e+07	1.67552e+07	1.71001e+07	5.56715
1027	433.12	271.06	434.121	C21H22O10	[M-H]-	Naringenin-4'-O-glucoside	Flavonoids	-	HJN087	2	1.63768e+06	1.76631e+06	1.73917e+06	876176	771636	419692	1.21679e+06	1.33792e+06	1.21572e+06	5.58901
1028	377.15	179.07	376.137	C16H24O10	[M+H]+	Loganic acid	Terpenoids	22255-40-9	Zmcp002507	3	4.16588e+06	4.35705e+06	4.09664e+06	2.6263e+06	2.41924e+06	2.67094e+06	3.20793e+06	3.03094e+06	3.38977e+06	5.59021
1029	237.18	145.1	236.178	C15H24O2	[M+H]+	Baimuxinal	Terpenoids	86408-21-1	zjbp111601	2	379508	423559	430591	352118	368723	354093	304297	309419	337248	5.59379
1030	433.15	403.11	432.142	C22H24O9	[M+H]+	3,5,6,7,8,3',4'-Heptamethoxyflavone	Flavonoids	1178-24-1	pmp000117	3	28458.4	23275.6	35636.6	72724.8	48228.6	65336.4	40126.6	38542.6	43018.1	5.5947
1031	192.07	146.06	191.058	C10H9NO3	[M+H]+	2-Oxo-3,4-dihydro-1H-quinoline-3-carboxylic acid	Alkaloids	246867-17-4	Lmyp003387	3	277973	265684	244771	145729	136743	169131	191393	171335	184871	5.60502
1032	132.1	86.1	131.095	C6H13NO2	[M+H]+	D-Allo-Isoleucine*	Amino acids and derivatives	1509-35-9	MWS04555g	1	5.6939e+06	5.95241e+06	6.20035e+06	9.34355e+06	9.09965e+06	9.39999e+06	7.82259e+06	7.19173e+06	7.04696e+06	5.60831
1033	158.12	95.09	157.11	C8H15NO2	[M+H]+	Tranexamic Acid	Organic acids	1197-18-8	MWS1837	2	97547.8	122101	104431	119246	141105	119098	115408	103977	114033	5.61541
1034	203.15	70.07	202.143	C8H18N4O2	[M+H]+	N,N'-Dimethylarginine;SDMA*	Amino acids and derivatives	30344-00-4	MWS5164	3	906166	909729	922161	1.28173e+06	1.17913e+06	1.33367e+06	1.15738e+06	1.04473e+06	1.05998e+06	5.62042
1035	329.07	314.04	330.074	C17H14O7	[M-H]-	3,7-Di-O-methylquercetin	Flavonoids	2068-02-2	mws0917	2	10105211	1.01441e+07	9.06781e+06	3.6954e+06	3.5991e+06	3.87616e+06	6.99095e+06	6.64417e+06	6.24626e+06	5.62294
1036	627.19	465.2	626.185	C28H34O16	[M+H]+	Hesperetin-6-C-glucoside-7-O-glucoside	Flavonoids	-	pmb0645	3	1.7972e+06	1.7808e+06	1.80872e+06	557621	769286	872670	1.14909e+06	1.24796e+06	1.28188e+06	5.62617
1037	247.13	157.1	246.125	C15H18O3	[M+H]+	4(15)-Dihydroencelin	Terpenoids	-	Lafp004481	2	124078	128944	211349	225571	237838	212058	142927	159848	153753	5.63139
1038	373.11	211.06	374.121	C16H22O10	[M-H]-	1-O-(3,4,5-Trimethoxybenzoyl)-B-D-Glucopyranoside	Phenolic acids	-	Wasn002933	2	784284	898822	922510	135074	181774	173106	460235	469085	510854	5.63149
1039	301.04	149.03	302.043	C15H10O7	[M-H]-	Isoetin (5,7,2',4',5'-Pentahydroxyflavone)	Flavonoids	1621-84-7	Zmpn004713	3	841858	981356	804932	2.20913e+06	2.29133e+06	2.37528e+06	1.45582e+06	1.30291e+06	1.35742e+06	5.64839
1040	353.09	191.06	354.095	C16H18O9	[M-H]-	Cryptochlorogenic acid (4-O-Caffeoylquinic acid)	Phenolic acids	905-99-7	mws2108	1	2.27305e+06	2.5622e+06	2.52324e+06	1.74516e+06	2.04864e+06	1.99185e+06	1.7535e+06	1.92654e+06	1.94607e+06	5.65212
1041	169.1	70.07	168.09	C8H12N2O2	[M+H]+	Cyclo(L-Ala-L-Pro)	Amino acids and derivatives	36357-32-1	MWStz091	3	64943.2	67990.1	78392.5	41063.3	27932.6	40717.4	44482.8	39818.3	43149.3	5.65511
1042	219.17	107.05	218.167	C15H22O	[M+H]+	Cryptomerione	Terpenoids	5988-72-7	pmp000661	2	4.43612e+06	4.69078e+06	5.03828e+06	3.66469e+06	4.54821e+06	3.60389e+06	3.9835e+06	3.91006e+06	3.57755e+06	5.6572
1043	440.28	299.26	439.27	C20H42NO7P	[M+H]+	LysoPE 15:0(2n isomer)	Lipids	-	Lmhp008885	1	1.84602e+06	1.61605e+06	1.87054e+06	5.67176e+06	5.97041e+06	5.44697e+06	3.34723e+06	3.67857e+06	3.33301e+06	5.66278
1044	151.03	108.02	152.033	C5H4N4O2	[M-H]-	Xanthine	Nucleotides and derivatives	69-89-6	pme0256	1	1.52833e+06	1.90247e+06	1.99488e+06	124038	100809	101689	912538	1.01992e+06	988090	5.66533
1045	131.13	114.1	130.122	C5H14N4	[M+H]+	Agmatine	Alkaloids	306-60-5	pmb0501	3	74749	83137	97807.2	106030	95801	130673	101324	91578.4	92405.2	5.68202
1046	265.15	72.08	264.147	C14H20N2O3	[M+H]+	L-Valyl-L-Phenylalanine	Amino acids and derivatives	3918-92-1	Lmhp002001	1	372360	447889	455803	545109	527993	597550	451281	433458	403034	5.68333
1047	181.12	107.09	180.115	C11H16O2	[M+H]+	Dihydroactinidiolide	Others	17092-92-1	Cmyp007180	2	1.35239e+06	1.34596e+06	1.47985e+06	815657	761137	768421	1.07442e+06	1.09998e+06	985776	5.68986
1048	267.12	147.04	266.115	C14H18O5	[M+H]+	1',2'-epoxy-4-isobutyryl coniferol(iso-02)	Lignans and Coumarins	-	Lhjp120729	2	1.05901e+06	1.02116e+06	881930	125192	99375.9	108527	548095	497211	551605	5.71891
1049	271.23	225.22	272.235	C16H32O3	[M-H]-	16-Hydroxyhexadecanoic acid	Lipids	506-13-8	mws1355	3	64339	69327.4	65762.7	22846.6	21839.6	30089.6	55051	50158.8	49734.2	5.72085
1050	175.06	115.04	176.069	C7H12O5	[M-H]-	2-Propylmalic Acid	Organic acids	-	Zmgn001448	1	1.77002e+06	2.00404e+06	2.17422e+06	9.41546e+06	9.71269e+06	9.89751e+06	4.25289e+06	4.76537e+06	4.57785e+06	5.72144
1051	206.08	58.03	207.089	C11H13NO3	[M-H]-	N-Acetyl-L-phenylalanine	Amino acids and derivatives	2018-61-3	Zmgn002106	1	57288	85587.2	89567.4	338733	308133	250620	150578	137859	153848	5.72961
1052	471.35	407.33	472.355	C30H48O4	[M-H]-	3,16-Dihydroxyolean-12-en-28-oic acid (Echinocystic acid)	Terpenoids	510-30-5	Wmzn006169	2	63612.1	70192.6	69843.2	3585.19	5614.06	4248.32	31847.6	34771.2	31287.8	5.73174
1053	227.16	153.13	226.157	C13H22O3	[M+H]+	Methyl dihydrojasmonate	Organic acids	24851-98-7	MWS1912	3	360218	369313	323941	15256.5	5925.75	12279.1	234532	209082	222133	5.73479
1054	329.1	268.08	328.095	C18H16O6	[M+H]+	6-Hydroxy-5,7,4'-trimethoxyflavone	Flavonoids	6938-19-8	Lmsp011263	1	245804	245263	230770	262856	254483	252130	241061	215121	225700	5.73846
1055	173.06	58.03	174.064	C6H10N2O4	[M-H]-	N-Alpha-Acetyl-L-Asparagine	Amino acids and derivatives	4033-40-3	MWS4471	3	293696	304493	330342	307506	313685	356068	272313	305475	291125	5.74207
1056	595.17	433.11	594.159	C27H30O15	[M+H]+	saffloquinoside A	Flavonoids	-	Zmhp002431	3	2.42609e+06	2.28486e+06	2.05254e+06	1.38772e+06	1.54387e+06	1.37545e+06	1.74878e+06	1.67242e+06	1.87332e+06	5.74602
1057	391.21	59.01	392.22	C22H32O6	[M-H]-	Blinin	Terpenoids	125675-09-4	MWSslk217	2	116002	117141	124398	49022.5	66158.2	52089.6	79565.8	72280	80399.7	5.76979
1058	537.16	375.11	536.153	C25H28O13	[M+H]+	5,4'-Dihydroxy-3,6,7,3'-tetramethoxyflavone-4'-O-glucoside	Flavonoids	23279-19-8	Zmjp004610	2	2.347e+06	2.291e+06	1.43474e+06	2.37395e+06	2.25463e+06	2.09858e+06	2.75379e+06	2.65517e+06	2.9709e+06	5.78269
1059	301.22	301.22	302.225	C20H30O2	[M-H]-	Kaurenoic Acid	Terpenoids	6730-83-2	MWSslk208	3	298930	347901	181016	592867	604111	725953	395010	441450	431547	5.787
1060	188.07	118.07	187.063	C11H9NO2	[M+H]+	3-Indoleacrylic acid	Alkaloids	1204-06-4	Hmmp001310	1	2.24623e+06	2.3233e+06	2.27054e+06	4.29765e+06	4.03784e+06	4.56954e+06	3.15501e+06	2.83296e+06	2.89227e+06	5.79051
1061	505.12	257.08	504.127	C24H24O12	[M+H]+	Pinocembrin-7-O-(6''-O-malonyl)glucoside	Flavonoids	-	HJAP135	2	1.09643e+07	1.26317e+07	1.00592e+07	3.04293e+06	2.99239e+06	3.41801e+06	9.13982e+06	8.57868e+06	8.14217e+06	5.80172
1062	331.07	169.01	332.074	C13H16O10	[M-H]-	2-O-Galloyl-D-glucose	Phenolic acids	-	Hmln000873	2	2.00433e+06	2.28721e+06	2.39534e+06	3.04055e+06	2.92857e+06	2.98246e+06	2.0732e+06	2.24569e+06	2.3249e+06	5.81143
1063	506.32	184.07	505.317	C25H48NO7P	[M+H]+	LysoPC 17:2	Lipids	-	Lmhp008718	1	690008	696580	768715	468263	467465	506217	549539	534757	597093	5.81167
1064	215.17	169.16	216.173	C12H24O3	[M-H]-	12-Hydroxydodecanoic acid	Lipids	505-95-3	mws5045	3	52052.2	59415	56490.2	20660.3	24969	30391.7	38330.5	38498	42417.4	5.81837
1065	181.12	121.1	180.115	C11H16O2	[M+H]+	oxyphyllone F	Terpenoids	-	Zjyp110109	1	640494	759539	773162	393255	406713	356234	493046	554003	525366	5.81856
1066	431.16	269.1	432.163	C19H28O11	[M-H]-	Benzyl-β-gentiobioside*	Phenolic acids	56775-64-5	Lmyn003028	3	1.01502e+06	1.11398e+06	886769	1.56916e+06	1.37314e+06	1.33428e+06	1.30115e+06	1.27934e+06	1.16573e+06	5.82268
1067	462.07	96.97	463.074	C14H18N5O11P	[M-H]-	Adenylocuccinic Acid	Organic acids	19046-78-7	MWS0155	3	100468	156852	143035	114783	111060	111659	119280	133526	123418	5.8438
1068	102.13	58.07	101.12	C6H15N	[M+H]+	Triethylamine	Alkaloids	121-44-8	MWS1840	2	1.44629e+07	1.46077e+07	1.425e+07	1.28659e+07	1.28752e+07	1.51266e+07	1.3266e+07	1.25254e+07	1.4079e+07	5.84684
1069	370.2	132.1	370.201	C22H28NO4+	[M]+	(-)-N-Methyltetrahydropalmatine	Alkaloids	-	Qmdp090606	3	557000	677752	665948	892291	876188	831345	768498	702456	689855	5.86443
1070	165.08	59.02	166.084	C6H14O5	[M-H]-	L-Fucitol	Others	13074-06-1	MWSmce165	2	656273	613014	710058	813733	858767	864660	753622	818114	731444	5.86452
1071	327.14	165.09	328.152	C16H24O7	[M-H]-	3-Hydroxy-4-isopropylbenzylalcohol-3-O-glucoside	Phenolic acids	-	pmn001690	3	580376	608191	661210	1.85143e+06	1.91687e+06	1.78903e+06	1.17616e+06	1.05398e+06	1.15954e+06	5.8651
1072	433.11	271.07	434.121	C21H22O10	[M-H]-	Naringenin-7-O-glucoside (Prunin)*	Flavonoids	529-55-5	mws1179	1	1.81954e+07	1.52379e+07	1.98249e+07	2.51619e+06	2.58673e+06	2.52161e+06	9.71717e+06	1.08923e+07	1.05938e+07	5.87255
1073	328.13	310.12	327.132	C15H21NO7	[M+H]+	N-benzoyl-2-aminoethyl-β-D-glucopyranoside	Alkaloids	-	Smcp000882	1	1.8126e+06	1.81992e+06	1.7758e+06	2.83298e+06	2.67808e+06	2.92064e+06	2.13162e+06	2.39777e+06	2.26817e+06	5.87381
1074	158.08	116.07	159.089	C7H13NO3	[M-H]-	5-Acetamidopentanoic Acid	Organic acids	1072-10-2	Lmbn001467	3	152581	132669	150165	323399	312570	337076	201868	227063	214319	5.87535
1075	345.06	315.01	346.069	C17H14O8	[M-H]-	5,7,3',4'-Tetrahydroxy-6,8-dimethoxyflavone	Flavonoids	57093-50-2	MW0131473	3	1.57661e+06	1.60809e+06	1.54602e+06	2.04915e+06	2.15515e+06	2.12532e+06	1.65263e+06	1.83497e+06	1.83131e+06	5.87904
1076	658.85	482.93	659.861	C6H18O24P6	[M-H]-	Phytic acid	Organic acids	83-86-3	Lmsn015919	3	9615.04	9473.07	9154.04	8615.11	8290.86	8282.61	9813.93	9054.03	8765.18	5.88121
1077	121.03	77.04	122.037	C7H6O2	[M-H]-	2-Hydroxybenzaldehyde (Salicylaldehyde)	Phenolic acids	90-02-8	Lmbn001930	3	56681.5	55950.1	54474.4	80690.9	63261.1	63315.1	57190.9	57471.2	63390.5	5.89922
1078	341.14	137.06	340.131	C20H20O5	[M+H]+	2,4,2',4'-tetrahydroxy-3'-prenylchalcone	Flavonoids	-	Xmgp006913	3	321736	311895	373673	179171	218335	255878	232841	253775	261243	5.90618
1079	301.07	258.05	300.063	C16H12O6	[M+H]+	3-Methylkaempferol	Flavonoids	1592-70-7	Lmcp004624	2	864013	1.01029e+06	913445	1.02758e+06	1.17553e+06	976644	1.02817e+06	964149	913768	5.91915
1080	297.32	183.21	298.324	C20H42O	[M-H]-	1-Eicosanol	Lipids	629-96-9	pmf0297	3	67160.3	89039.5	66570.7	73681.7	43655	94292.2	71040.4	68685.6	63229.3	5.92278
1081	135.05	92.03	136.052	C8H8O2	[M-H]-	4-Hydroxyacetophenone	Phenolic acids	99-93-4	MWSmce466	3	476653	401013	504821	161482	208926	176456	323219	363991	344794	5.92953
1082	757.22	449.11	756.211	C33H40O20	[M+H]+	Chrysoeriol glucosyl xylosyl glucoside	Flavonoids	-	Lazp002140	2	48928.5	42324.3	42452.7	1.32502e+06	1.33602e+06	1.39821e+06	645186	591995	664783	5.94077
1083	283.26	283.26	284.272	C18H36O2	[M-H]-	16-Methylheptadecanoic acid	Lipids	2724-58-5	Zmyn005026	3	4.49613e+06	4.18403e+06	2.79826e+06	4.79298e+06	3.05438e+06	3.56205e+06	5.60038e+06	5.92814e+06	6.30667e+06	5.94527
1084	401.15	269.11	402.153	C18H26O10	[M-H]-	Benzyl β-primeveroside	Phenolic acids	130622-31-0	Hmln003529	2	2.17767e+06	1.54943e+06	1.82695e+06	1.82671e+06	1.9067e+06	1.96196e+06	1.9441e+06	1.81538e+06	1.72783e+06	5.94748
1085	163.12	130.07	162.116	C10H14N2	[M+H]+	Nicotine	Alkaloids	54-11-5	mws1478	3	308675	333809	335475	1.91182e+06	2.28186e+06	2.30736e+06	1.19298e+06	1.11305e+06	1.05987e+06	5.97172
1086	309.2	227.2	310.214	C18H30O4	[M-H]-	13(s)-hydroperoxy-(9z,11e,15z)-octadecatrienoic acid	Lipids	67597-26-6	Zmzn003953	1	8.53543e+06	1.08367e+07	1.5823e+07	9.66263e+06	1.32719e+07	1.12771e+07	6.12495e+06	6.82574e+06	6.78378e+06	5.97507
1087	112.09	95.06	111.08	C5H9N3	[M+H]+	Histamine	Alkaloids	51-45-6	pme2122	3	812337	775376	803023	571507	544059	541096	587942	662569	623385	5.97617
1088	445.15	177.05	444.142	C23H24O9	[M+H]+	1,2-O-Diferuloylglycerol	Phenolic acids	-	Hmbp006861	3	118797	156190	112743	54158.6	88051.4	89857.4	118579	114734	128698	5.97742
1089	509.17	179.03	510.174	C24H30O12	[M-H]-	6-O-Trans-Caffeoyl Ajugol	Terpenoids	-	Lmdn003699	3	2.2628e+06	2.36212e+06	2.35736e+06	2.67375e+06	1.8444e+06	3.14104e+06	2.87598e+06	2.55668e+06	2.67271e+06	5.98218
1090	613.17	289.07	612.169	C27H32O16	[M+H]+	Okanin-4'-O-glucosyl-O-glucoside*	Flavonoids	-	Zmgp002917	1	3.08868e+06	3.01259e+06	2.9408e+06	1.12515e+06	1.05822e+06	1.04826e+06	2.10752e+06	1.90619e+06	2.12783e+06	5.98483
1091	595.17	325.09	594.159	C27H30O15	[M+H]+	Apigenin-7,4'-di-O-Glucoside	Flavonoids	-	pmp000592	2	37818	36734.8	45891.5	6.7193e+06	6.6281e+06	6.43815e+06	3.31991e+06	2.97157e+06	3.03164e+06	5.99205
1092	473.07	149.01	474.08	C22H18O12	[M-H]-	Chicoric Acid	Phenolic acids	70831-56-0	MWSmce621	3	2.03357e+06	2.52705e+06	2.14909e+06	260682	144469	268750	1.25833e+06	1.41693e+06	1.36405e+06	5.99758
1093	253.22	235.21	254.225	C16H30O2	[M-H]-	(7Z)-Hexadecenoic acid	Lipids	2416-19-5	Lmcn009122	1	43284.7	39912.1	44118.1	39720.5	39239.6	39988.8	41189.7	38070.4	36660.1	5.99863
1094	739.21	269.2	740.216	C33H40O19	[M-H]-	Apigenin-7-O-glucoside-4'-O-rutinoside	Flavonoids	-	pmb2991	3	132757	113707	119843	2.90017e+06	3.13209e+06	2.77109e+06	784170	884260	840725	6.00032
1095	265.14	135.08	264.136	C15H20O4	[M+H]+	5-Hydroxy-2-Carbonylcadinane-12,7-lactone (iso-2)	Terpenoids	-	zjzp121616	2	338916	323781	367659	216205	175394	183617	322671	287645	296667	6.01544
1096	249.15	175.11	248.141	C15H20O3	[M+H]+	Dihydroestafiatone	Terpenoids	-	Lthp012103	2	2.30275e+06	2.52505e+06	2.68739e+06	440208	219699	455903	1.33229e+06	1.23034e+06	1.18545e+06	6.02279
1097	191.06	85.03	192.063	C7H12O6	[M-H]-	Quinic Acid	Organic acids	77-95-2	mws0277	1	1.42393e+06	1.42095e+06	1.33334e+06	1.33527e+06	1.22161e+06	1.32255e+06	1.2525e+06	1.41106e+06	1.31456e+06	6.02556
1098	166.98	78.96	167.982	C3H5O6P	[M-H]-	Phosphoenolpyruvate	Organic acids	138-08-9	mws2125	3	123613	125247	108708	121668	157188	158138	137364	143154	126973	6.03618
1099	452.28	311.26	451.27	C21H42NO7P	[M+H]+	LysoPE 16:1	Lipids	-	Lmhp009034	1	665838	699514	683827	883568	755481	788214	611335	549612	611799	6.05343
1100	268.1	152.06	267.097	C10H13N5O4	[M+H]+	2'-Deoxyguanosine	Nucleotides and derivatives	961-07-9	pme1184	3	3.04175e+06	3.16933e+06	3.17491e+06	349571	331415	320109	1.76747e+06	1.86367e+06	1.65079e+06	6.05466
1101	249.15	175.11	248.141	C15H20O3	[M+H]+	Pechueloic acid	Terpenoids	115473-63-7	Qmqp102523	3	880447	949231	1.03321e+06	247325	239340	243668	559119	564350	622735	6.06728
1102	375.2	161.05	376.21	C18H32O8	[M-H]-	1-O-Acetyl-Glucopyranose 6-Decanoate*	Others	-	Wafn004792	1	65957.1	39420.3	26252.9	82900.1	90809.5	76849.5	72007.6	68070.7	63753.5	6.07637
1103	224.2	168.14	223.194	C14H25NO	[M+H]+	isopellitorine	Alkaloids	-	Zahp010142	1	90493.4	94472.1	112716	44766.1	38257.1	40642.9	68546.3	66454.3	60870.9	6.07717
1104	341.11	179.06	342.116	C12H22O11	[M-H]-	Galactinol	Others	3687-64-7	mws1080	1	4.29635e+07	4.15211e+07	4.28873e+07	3.61648e+07	3.65737e+07	3.67829e+07	4.15878e+07	4.04754e+07	3.69661e+07	6.07962
1105	239.2	223.03	240.209	C15H28O2	[M-H]-	Cis-10-Pentadecenoic Acid(C15:1)	Lipids	84743-29-3	MWS0552	2	3.96171e+06	562802	516567	775965	1.75579e+06	677454	6.96449e+06	6.30037e+06	7.05422e+06	6.07973
1106	247.13	131.08	246.116	C17H14N2	[M+H]+	Ellipticine	Alkaloids	519-23-3	MWSmce088	2	589014	506270	525073	9	9	9	346528	373024	330885	6.08343
1107	331.07	169.01	332.074	C13H16O10	[M-H]-	6-O-Galloyl-β-D-glucose*	Phenolic acids	13186-19-1	Lmfn000604	2	1.93678e+06	2.23582e+06	2.248e+06	2.85216e+06	2.88221e+06	2.80205e+06	1.98535e+06	2.14026e+06	2.24247e+06	6.09866
1108	757.22	287.06	756.211	C33H40O20	[M+H]+	Kaempferol-3-O-rutinoside-7-O-glucoside	Flavonoids	34336-18-0	Lmpp003268	2	31675	35268.2	19968.5	3.97714e+06	3.62674e+06	3.89116e+06	1.64243e+06	1.70309e+06	1.84807e+06	6.10364
1109	249.15	161.1	248.141	C15H20O3	[M+H]+	eupatorinol(iso-1)	Terpenoids	-	zjzp121502	3	555244	719615	690924	520679	277740	351975	688817	652744	737038	6.10401
1110	331.1	153.02	332.111	C14H20O9	[M-H]-	Koaburaside	Phenolic acids	41653-73-0	Lmmn001294	2	421146	450770	465770	618124	522510	564231	458221	517543	484447	6.10737
1111	355.1	163.05	354.095	C16H18O9	[M+H]+	4-O-acetyl-3-O-caffeoyl-2-C-methyl-D-erythronate	Others	-	zjgp122321	1	1.55211e+07	1.32612e+07	1.28986e+07	1.20981e+07	7.50248e+06	8.77323e+06	8.29748e+06	9.32652e+06	8.5609e+06	6.12433
1112	463.12	301.08	462.116	C22H22O11	[M+H]+	6-C-MethylKaempferol-3-glucoside	Flavonoids	-	Lmjp003655	3	4.09943e+06	4.46672e+06	4.38576e+06	3.59066e+06	3.64729e+06	3.50887e+06	3.62849e+06	3.63445e+06	4.03117e+06	6.13024
1113	325.11	59.01	326.121	C12H22O10	[M-H]-	Rutinose	Others	90-74-4	Lmqn000351	3	133344	150498	143460	129062	133333	136465	123525	139611	133245	6.13119
1114	578.35	279.23	579.354	C28H54NO9P	[M-H]-	1-(2,3-dihydroxypropoxy)-3-(((2-(dimethylamino)ethoxy)(hydroxy)phosphoryl)oxy)propan-2-yl (11Z,14Z)-octadeca-11,14-dienoate*	Lipids	-	Waln010743	1	6.58026e+06	5.26263e+06	5.70075e+06	3.97221e+06	3.46636e+06	4.27889e+06	5.31005e+06	4.69689e+06	5.04926e+06	6.13132
1115	136.06	119.04	135.054	C5H5N5	[M+H]+	Adenine	Nucleotides and derivatives	73-24-5	MWSHC2054	1	3.83589e+07	3.8896e+07	3.67194e+07	1.01501e+07	1.02027e+07	1.17909e+07	2.27285e+07	2.02178e+07	2.0839e+07	6.1502
1116	103.04	59.01	104.047	C4H8O3	[M-H]-	3-Hydroxybutyric acid	Organic acids	300-85-6	mws0576	3	6.33283e+06	6.35341e+06	6.5394e+06	1.36561e+07	1.45278e+07	1.34392e+07	1.05612e+07	1.16744e+07	1.04686e+07	6.15536
1117	651.16	489.12	652.164	C29H32O17	[M-H]-	Kaempferol-3-O-(6''-Acetyl)glucosyl-(1→3)-Galactoside	Flavonoids	-	Hmln001836	2	774069	723686	791636	1.03319e+06	806486	846092	739664	836794	790460	6.15762
1118	375.11	345.06	374.1	C19H18O8	[M+H]+	Gardenin D	Flavonoids	29202-00-4	Jmbp005771	3	510568	634393	583595	152790	152748	191982	335114	371003	375735	6.15977
1119	112.05	95.02	111.043	C4H5N3O	[M+H]+	Cytosine	Nucleotides and derivatives	71-30-7	mws0255	1	1.42631e+06	1.57299e+06	1.20116e+06	693170	940696	905473	1.13808e+06	1.18599e+06	1.04944e+06	6.16089
1120	110.02	66.03	111.032	C5H5NO2	[M-H]-	Pyrrole-2-carboxylic acid	Organic acids	634-97-9	mws0601	3	49091.7	52011.1	56593.9	28014	34781.6	32066.9	40576.5	39144.6	44087.9	6.16304
1121	149.07	92.03	150.068	C9H10O2	[M-H]-	4'-Hydroxypropiophenone	Phenolic acids	70-70-2	MWSmce283	3	26920.9	30414.2	31105.5	33453.6	38285.3	30314.4	30522.2	27114.9	29825.5	6.17457
1122	365.13	203.08	366.142	C17H22N2O7	[M-H]-	N-(1-Deoxy-1-fructosyl)Tryptophan	Nucleotides and derivatives	-	Wayn002636	1	1.13164e+07	1.32545e+07	1.4789e+07	1.44061e+07	1.64424e+07	1.6108e+07	1.12087e+07	1.25522e+07	1.14119e+07	6.17676
1123	295.13	120.08	294.122	C14H18N2O5	[M+H]+	Glu-Phe	Amino acids and derivatives	20556-22-3	MWS201465	2	325274	446181	453759	430695	449381	448031	397213	351794	368157	6.17723
1124	433.11	313.07	434.121	C21H22O10	[M-H]-	Isohemiphloin	Flavonoids	3682-02-8	pme1611	3	144035	141499	145554	1.63314e+06	1.75068e+06	1.63439e+06	536291	605446	585630	6.185
1125	145.05	83.05	146.058	C6H10O4	[M-H]-	2-Acetyl-2-Hydroxybutanoic Acid	Organic acids	-	Lmbn001609	3	160050	164846	157726	60894.6	47851.6	47031.7	118070	106132	106312	6.20966
1126	209.11	153.05	208.11	C12H16O3	[M+H]+	Elemicin	Phenolic acids	487-11-6	MWSmce294	3	126070	163717	163943	16587.8	19420.1	30197.1	79407.9	87005.5	89623.5	6.21735
1127	207.06	151.07	206.058	C11H10O4	[M+H]+	Scoparone	Lignans and Coumarins	120-08-1	MWSmce082	3	180203	185411	219366	72032.3	38731.6	61349.9	114679	115998	128177	6.22093
1128	461.07	167.04	462.08	C21H18O12	[M-H]-	Vnilloylcaffeoyltartaric acid	Phenolic acids	-	Lmhn002321	3	510547	500931	596087	5.32869e+06	5.65126e+06	6.20133e+06	2.23458e+06	2.33954e+06	2.52604e+06	6.23721
1129	449.11	299.06	448.101	C21H20O11	[M+H]+	Luteolin-6-C-glucoside (Isoorientin)*	Flavonoids	4261-42-1	MWSHY0016	1	2.52255e+06	2.79942e+06	2.60094e+06	4.28386e+06	4.36112e+06	4.45418e+06	2.95467e+06	3.34592e+06	3.11822e+06	6.25873
1130	476.28	335.26	475.27	C23H42NO7P	[M+H]+	LysoPE 18:3(2n isomer)	Lipids	-	Lmhp008589	1	5.28482e+06	5.44236e+06	5.15991e+06	7.4317e+06	7.64961e+06	7.7913e+06	6.37659e+06	5.66661e+06	5.81336e+06	6.29685
1131	502.29	361.27	501.286	C25H44NO7P	[M+H]+	LysoPE 20:4(2n isomer)	Lipids	-	Lmhp009349	3	48706.6	74847.2	66617.4	65178.9	55523.3	75395.3	60269.2	68306.5	63655.4	6.29747
1132	281.21	203.18	280.204	C17H28O3	[M+H]+	Polygodial acetale	Terpenoids	-	Smsp010952	2	119911	110935	129446	47757.2	56214	54451.6	78287.3	81272.9	88434.1	6.3081
1133	639.19	331.08	638.185	C29H34O16	[M+H]+	Tricin-7-O-neohesperidoside	Flavonoids	53766-40-8	Lmgp004959	3	26049.1	72203	40398.8	3.27648e+06	3.17885e+06	3.16698e+06	1.43533e+06	1.62776e+06	1.51679e+06	6.32705
1134	347.08	332.05	346.069	C17H14O8	[M+H]+	3,3',4',5'-Tetrahydroxy-5,7-Dimethoxyflavone	Flavonoids	-	Wagp007665	2	616890	657291	663637	1.51899e+06	1.67472e+06	1.35264e+06	807159	831233	910020	6.33346
1135	681.24	519.19	682.247	C32H42O16	[M-H]-	Pinoresinol-4,4'-O-di-O-glucoside	Lignans and Coumarins	63902-38-5	pmn001370	3	146332	208490	183361	281050	296968	239020	185571	210489	201575	6.33797
1136	279.23	261.23	280.24	C18H32O2	[M-H]-	Ethyl (10Z,13Z)-hexadeca-10,13-dienoate	Others	-	Wcsn011332	3	443827	527799	505355	454165	468201	462749	410561	449391	465049	6.35163
1137	565.16	433.11	564.148	C26H28O14	[M+H]+	Apigenin-8-C-(2''-xylosyl)glucoside	Flavonoids	-	Lmnp202580	2	1.48893e+07	1.61848e+07	1.42159e+07	8.27558e+06	8.17624e+06	8.23985e+06	1.03111e+07	1.03366e+07	1.15054e+07	6.36605
1138	515.12	353.09	516.127	C25H24O12	[M-H]-	Isochlorogenic acid C*	Phenolic acids	57378-72-0	pmn001384	1	1.31997e+08	1.34639e+08	1.39739e+08	7.89657e+07	7.89401e+07	8.12471e+07	8.95859e+07	1.00222e+08	1.00299e+08	6.3734
1139	125	78.96	126.008	C2H7O4P	[M-H]-	2-Hydroxyethylphosphonic acid	Organic acids	22987-21-9	Zmgn000216	3	37703.6	26638.1	59942.4	172839	196610	204336	108254	99161.1	95785.8	6.38086
1140	155.01	111.02	156.017	C5H4N2O4	[M-H]-	Orotic acid (Vitamin B13)	Others	65-86-1	pme2165	3	709438	741551	710452	996984	961488	903035	693306	785503	761078	6.39766
1141	403.14	373.1	402.132	C21H22O8	[M+H]+	Nobiletin (5,6,7,8,3',4'-Hexamethoxyflavone)	Flavonoids	478-01-3	mws0043	3	475455	444120	511935	472245	447963	449601	489278	430742	467792	6.40091
1142	299.08	137.02	300.084	C13H16O8	[M-H]-	1-O-Salicyloyl-β-D-glucose	Phenolic acids	60517-74-0	Zmhn001926	1	1.03125e+07	9.91424e+06	1.13356e+07	1.12578e+07	1.32091e+07	1.25882e+07	9.06185e+06	9.97903e+06	1.02639e+07	6.43033
1143	433.11	313.07	432.106	C21H20O10	[M+H]+	Apigenin-6-C-glucoside (Isovitexin)	Flavonoids	38953-85-4	MWSHY0008	1	1.55851e+07	1.64758e+07	1.69402e+07	4.21235e+07	4.13144e+07	4.1974e+07	2.57925e+07	2.85425e+07	2.91531e+07	6.43291
1144	130.09	88.04	131.07	C4H9N3O2	[M-H]-	Creatine	Organic acids	57-00-1	ML10197929	3	164160	181138	184829	289590	277892	269389	171983	180709	195254	6.43649
1145	285.08	270.05	284.068	C16H12O5	[M+H]+	3,7-dihydroxy-4'-methoxyflavone	Flavonoids	-	Hmlp005105	2	149204	144122	155593	7.72229e+06	7.90624e+06	8.55702e+06	4.12131e+06	4.53592e+06	4.02342e+06	6.43674
1146	375.11	137.1	374.1	C19H18O8	[M+H]+	Feruloyl syringic acid	Phenolic acids	-	pmb0108	3	395735	356809	332172	264510	144556	123437	298072	264700	270270	6.43819
1147	322.2	130.05	323.21	C18H29NO4	[M-H]-	Jasmonoyl-L-Isoleucine	Amino acids and derivatives	120330-93-0	pme2074	3	78770.5	86316.6	90112.9	16416.8	18705.5	20714.9	54782.1	48150.7	51751.1	6.43852
1148	339.25	133.1	338.246	C20H34O4	[M+H]+	Kirenol	Terpenoids	52659-56-0	MWSslk205	3	13772.9	44569.2	30867.8	455579	442273	458744	260228	229330	251473	6.44703
1149	157.08	130.07	156.069	C10H8N2	[M+H]+	3-Indoleacetonitrile	Alkaloids	771-51-7	pmb0819	3	2.7406e+06	2.5242e+06	2.33103e+06	4.96321e+06	4.50349e+06	4.81226e+06	4.97992e+06	4.38365e+06	4.61435e+06	6.45305
1150	623.12	271.06	622.117	C27H26O17	[M+H]+	Apigenin-7-O-(2''-glucurosyl)glucuronide	Flavonoids	74696-01-8	pmp001290	3	3.74822e+06	3.70087e+06	3.70804e+06	294132	175017	192478	2.01102e+06	1.80092e+06	2.02511e+06	6.45362
1151	160.06	98.02	161.069	C6H11NO4	[M-H]-	N-Acetyl-L-threonine	Amino acids and derivatives	17093-74-2	pme3382	3	88295.6	79883.3	94429.2	159260	177043	150246	110509	124316	112450	6.45708
1152	471.35	471.35	472.355	C30H48O4	[M-H]-	3,19-Dihydroxyurs-12-en-28-oic acid (Pomolic acid)	Terpenoids	13849-91-7	Lmzn006169	2	8.61318e+06	8.60849e+06	9.0678e+06	1.52886e+06	1.42398e+06	1.54023e+06	5.12629e+06	5.61061e+06	4.95908e+06	6.46763
1153	463.11	343.08	462.116	C22H22O11	[M+H]+	Chrysoeriol-8-C-glucoside (Scoparin)	Flavonoids	301-16-6	HJAP011	3	239894	210198	171869	333857	355182	349476	274060	246718	278592	6.47161
1154	609.18	301.07	608.174	C28H32O15	[M+H]+	Diosmetin-7-O-Neohesperidoside (Neodiosmin)*	Flavonoids	38665-01-9	pmp001080	1	79903.3	57411.8	67521.2	3.4909e+07	3.65903e+07	3.5937e+07	2.16333e+07	2.06774e+07	1.90184e+07	6.47202
1155	263.14	70.06	262.132	C14H18N2O3	[M+H]+	L-Prolyl-L-Phenylalanine	Amino acids and derivatives	13589-02-1	Lmhp001732	2	768623	835060	783919	1.57552e+06	1.65573e+06	1.69095e+06	1.13783e+06	1.03947e+06	1.18125e+06	6.48875
1156	331.07	169.01	332.074	C13H16O10	[M-H]-	3-O-Galloyl-D-glucose*	Phenolic acids	-	Hmln000659	2	1.06115e+06	1.16789e+06	1.17526e+06	1.24288e+06	1.21783e+06	1.21837e+06	1.04833e+06	1.03322e+06	1.16161e+06	6.49112
1157	495.3	275.2	494.289	C28H38N4O4	[M+H]+	N1,N5-Bis(p-coumaroyl)spermine	Alkaloids	-	pma0634	3	1.344e+06	1.01249e+06	860886	184654	175714	175717	800860	726830	824510	6.49931
1158	283.06	240.04	284.068	C16H12O5	[M-H]-	Emodin-1-methyl ether	Quinones	-	Zmhn003059	2	1.65387e+06	1.78035e+06	1.96758e+06	2.45931e+06	2.38428e+06	2.25551e+06	1.84918e+06	2.03417e+06	1.80078e+06	6.50103
1159	324.06	112.05	323.052	C9H14N3O8P	[M+H]+	Cytidine 5'-monophosphate(Cytidylic acid)	Nucleotides and derivatives	63-37-6	MWSslk257	3	262430	283678	256921	152937	179160	138682	212165	240063	218945	6.50347
1160	535.15	179.04	536.153	C25H28O13	[M-H]-	10-O-[(E)-Caffeoyl]-geniposidic acid	Terpenoids	-	Cmbn004440	3	947887	950547	876128	1.11349e+06	996738	968943	1.14282e+06	1.0208e+06	1.02498e+06	6.5177
1161	375.11	286.08	374.1	C19H18O8	[M+H]+	Quercetagetin-3,7,3',4'-Tetramethyl Ether	Flavonoids	-	Lmjp005558	1	231847	304755	263900	81780.2	78120.6	91972.9	169928	191074	172192	6.53267
1162	455.35	455.35	456.36	C30H48O3	[M-H]-	3,4-Open loop-lupine-4(23),20(29)-diene-24-hydroxy-3-carboxylic acid	Terpenoids	-	Hmdn006566	2	314244	255176	341257	33694.3	10426.2	38266.9	157034	156409	175173	6.54356
1163	197.05	123.01	198.053	C9H10O5	[M-H]-	Syringic acid	Phenolic acids	530-57-4	mws0027	3	126434	122732	132065	81401.7	88562.4	94096.5	102403	93313.8	90423.4	6.55439
1164	145.05	101.06	146.058	C6H10O4	[M-H]-	3-Hydroxy-3-Methyl-2-Oxopentanoic Acid	Organic acids	-	Lmbn001676	3	23190.1	21422.9	21737.6	74769.9	72023.9	60833.6	41400.3	47214.5	44661.3	6.55997
1165	211.09	193.07	210.079	C13H10N2O	[M+H]+	1-Acetyl-β-carboline	Alkaloids	-	Hmcp003783	1	570681	536712	629957	422369	379980	394279	493099	450804	434511	6.58155
1166	137.04	93.05	138.043	C6H6N2O2	[M-H]-	Urocanic acid	Organic acids	104-98-3	mws0336	3	79007.3	61716.9	66843.1	161004	160578	181394	126910	123594	111772	6.58922
1167	176.07	133.05	175.063	C10H9NO2	[M+H]+	1-Methoxyindole-3-carbaldehyde	Alkaloids	67282-55-7	pmb0813	3	326722	341945	363990	334038	402983	333422	357110	325236	315086	6.5953
1168	189.16	84.08	188.153	C9H20N2O2	[M+H]+	Trimethyllysine	Amino acids and derivatives	23284-33-5	Zmzp000145	3	894659	888309	883146	1.56245e+06	1.46757e+06	1.56941e+06	1.20705e+06	1.11226e+06	1.26929e+06	6.61066
1169	341.11	89.02	342.116	C12H22O11	[M-H]-	D-Maltose	Others	69-79-4	Lmsn000381	1	4.58691e+07	4.61585e+07	4.67813e+07	3.97258e+07	36936656	3.84036e+07	3.94747e+07	4.41884e+07	3.94904e+07	6.61842
1170	477.14	315.09	478.147	C23H26O11	[M-H]-	Persicoside	Flavonoids	28978-03-2	mws1454	3	131606	156164	128524	67541.3	67459.5	56333.6	108583	95756.4	106547	6.65168
1171	267.07	135.03	268.081	C10H12N4O5	[M-H]-	9-(Arabinosyl)hypoxanthine	Nucleotides and derivatives	7013-16-3	mws1060	1	1.45874e+06	1.58687e+06	1.51672e+06	287519	234291	228601	819241	936107	882797	6.65329
1172	241.22	241.22	242.225	C15H30O2	[M-H]-	Pentadecanoic Acid	Lipids	1002-84-2	mws0359	3	773914	803174	902261	928197	930452	916467	772177	844765	881293	6.66978
1173	137.06	77.04	136.052	C8H8O2	[M+H]+	4-Methylbenzoic acid	Phenolic acids	99-94-5	MWS2099	2	545719	557733	526966	281225	285905	304379	389595	387024	434957	6.67629
1174	247.13	187.11	246.126	C15H18O3	[M+H]+	Leucodin(ISO1)	Terpenoids	-	Qmqp102516	2	565073	585834	544677	147328	239728	127901	239164	250240	272471	6.67898
1175	204.12	71.05	205.131	C9H19NO4	[M-H]-	Pantothenol	Others	16485-10-2	MWS0618	3	26116.6	28524.7	35065.3	54788.2	54520.5	53690	36335.2	35823.9	40399.8	6.6828
1176	284.3	102.09	283.288	C18H37NO	[M+H]+	Stearamide	Alkaloids	124-26-5	Zmzp005934	3	21642.1	8410.77	15783.6	9972.29	11577.3	8048.2	12539.9	11086.8	11323.2	6.69259
1177	451.12	289.07	450.116	C21H22O11	[M+H]+	3',5,5',7-Tetrahydroxyflavanone-7-O-glucoside	Flavonoids	-	Lmsp004301	2	3.97637e+06	3.85375e+06	3.8096e+06	2.58095e+06	2.52073e+06	2.69173e+06	3.13119e+06	3.43549e+06	3.02267e+06	6.69515
1178	199	78.96	200.009	C4H9O7P	[M-H]-	D-Erythrose-4-phosphate	Others	585-18-2	Zmzn000079	3	534722	523497	514978	315234	268335	272399	351206	365490	399991	6.73805
1179	121.03	92.03	122.037	C7H6O2	[M-H]-	4-Hydroxybenzaldehyde	Phenolic acids	123-08-0	mws0628	3	1.17494e+06	1.21009e+06	1.15096e+06	601351	609423	628583	900403	793242	885337	6.74816
1180	539.21	491.19	540.221	C26H36O12	[M-H]-	Erythro-Guaiacylglycerol-β-dihydroconiferyl Ether glucoside	Lignans and Coumarins	-	Lazn003953	1	2.75288e+06	2.7356e+06	2.61421e+06	1.3344e+06	1.32226e+06	1.28993e+06	2.02036e+06	2.30318e+06	2.23733e+06	6.76664
1181	285.06	153.02	286.069	C12H14O8	[M-H]-	Dihydroxybenzoyl xyloside	Phenolic acids	-	Wafn002081	1	1.40955e+07	1.56406e+07	1.62818e+07	1.20348e+07	1.23554e+07	1.19352e+07	1.03223e+07	1.18026e+07	1.13142e+07	6.76683
1182	399.15	250.09	398.137	C15H22N6O5S	[M+H]+	S-(5'-Adenosyl)-L-methionine	Amino acids and derivatives	29908-03-0	MWStz103	3	366333	475761	491124	233475	266158	328119	324686	288983	326745	6.77339
1183	282.12	150.08	281.112	C11H15N5O4	[M+H]+	N6-methyladenosine	Nucleotides and derivatives	1867-73-8	MWS4354	3	299244	348432	347351	208463	204609	203408	220551	252298	241501	6.7789
1184	96.04	68.05	95.0371	C5H5NO	[M+H]+	3-Hydroxypyridine	Alkaloids	109-00-2	pma6298	3	278696	289277	253068	107916	96336.2	97936.1	171618	177520	195263	6.78174
1185	301.22	301.22	302.225	C20H30O2	[M-H]-	Isopimaric acid*	Terpenoids	5835-26-7	Cmmn013275	2	213234	278321	216212	522064	538769	612501	307427	351127	338952	6.7827
1186	507.12	303.05	506.106	C23H22O13	[M+H]+	Quercetin-3-O-(6''-O-acetyl)glucoside	Flavonoids	-	Zmsp004363	3	296728	252093	250422	157983	164156	258749	228888	200092	211620	6.78729
1187	361.16	163.08	360.157	C20H24O6	[M+H]+	Lariciresinol	Lignans and Coumarins	27003-73-2	pmp000673	3	151904	146399	118452	88978.7	42334.1	35166.5	112093	111696	99232.1	6.79209
1188	385.11	223.06	386.121	C17H22O10	[M-H]-	4-O-Glucosyl-sinapate	Phenolic acids	-	Zmhn002227	3	687696	742508	708463	148415	76367.9	59745.4	438026	434814	489802	6.7946
1189	463.12	301.07	464.132	C22H24O11	[M-H]-	Hesperetin-5-O-glucoside	Flavonoids	69651-80-5	pme1598	2	8.00071e+06	7.50296e+06	7.51473e+06	9.11462e+06	8.68199e+06	8.97626e+06	6.42481e+06	6.91857e+06	7.36276e+06	6.79793
1190	395.13	233.08	394.126	C19H22O9	[M+H]+	2-Methyl-5-acetonyl-7-hydroxychromone glucoside	Others	-	Latp003004	1	2.01946e+06	2.131e+06	2.145e+06	4.13386e+06	4.30238e+06	4.55699e+06	3.62709e+06	3.44316e+06	3.16437e+06	6.82901
1191	677.15	353.09	678.159	C34H30O15	[M-H]-	1,3,4-Tri-O-Caffeoyl Quinic Acid	Phenolic acids	-	Zbjn005476	2	2.35735e+06	2.69927e+06	2.83437e+06	7.8243e+06	8.48326e+06	8.28776e+06	3.98714e+06	4.42916e+06	4.54711e+06	6.83148
1192	293.14	247.13	292.131	C16H20O5	[M+H]+	3-Methoxytanapartholide	Terpenoids	-	Qmqp102540	1	219350	233777	212808	35852.8	108096	32522.4	162149	142591	159427	6.84701
1193	329.09	123.05	330.095	C14H18O9	[M-H]-	2-β-D-Glucopyranosyloxy-5-hydroxy-phenylacetic acid	Phenolic acids	-	Lakn001671	2	1.70363e+06	1.87563e+06	1.98101e+06	1.51848e+06	1.47148e+06	1.50589e+06	1.3369e+06	1.53041e+06	1.47141e+06	6.85789
1194	301.06	168.01	302.064	C12H14O9	[M-H]-	Gallic acid-1-O-xyloside	Tannins	-	Wayn002532	2	1.40745e+07	1.65425e+07	1.84605e+07	9.80849e+06	1.00972e+07	1.02658e+07	9.55549e+06	1.09213e+07	1.05802e+07	6.86645
1195	437.27	153	438.275	C21H43O7P	[M-H]-	LysoPA 18:0	Lipids	22002-86-4	pmd0155	3	198581	201124	234697	102141	138704	137182	143935	163957	160649	6.87209
1196	154.09	137.06	153.079	C8H11NO2	[M+H]+	Vanillylamine	Alkaloids	1196-92-5	Hmlp000935	3	224313	240969	237796	214138	229023	241083	236256	206162	218210	6.87819
1197	447.09	285.04	448.101	C21H20O11	[M-H]-	Kaempferol-7-O-glucoside*	Flavonoids	16290-07-6	mws0089	2	466972	522708	498040	582850	554752	506243	520888	462032	522832	6.88464
1198	447.09	271.06	446.085	C21H18O11	[M+H]+	Baicalin	Flavonoids	21967-41-9	mws0052	1	1.18453e+07	1.2032e+07	1.29896e+07	199732	174437	160186	4.8089e+06	4.38122e+06	5.02169e+06	6.88559
1199	327.11	165.05	328.116	C15H20O8	[M-H]-	Androsin	Phenolic acids	531-28-2	Lmtn002233	1	140816	738637	726850	886257	896775	891266	283349	303646	325246	6.89022
1200	447.12	152.01	448.122	C18H24O13	[M-H]-	Protocatechuic acid glucosyl xyloside	Phenolic acids	-	Lakn002165	1	1.44991e+06	1.71138e+06	1.78397e+06	700318	710538	757375	936435	1.00912e+06	1.07547e+06	6.90573
1201	110.06	65.04	109.053	C6H7NO	[M+H]+	2-Aminophenol	Alkaloids	95-55-6	MWS2076	3	70932.4	75011.7	73448.5	68654	67387.8	67992.9	69274.5	60548.7	63364.1	6.91574
1202	341.11	89.02	342.116	C12H22O11	[M-H]-	Lactobiose	Others	63-42-3	MA10039641	1	1.92827e+07	2.05554e+07	2.27008e+07	1.7719e+07	1.78382e+07	1.95658e+07	1.80605e+07	1.82871e+07	2.04334e+07	6.91868
1203	222.1	138.05	221.09	C8H15NO6	[M+H]+	N-Acetyl-D-mannosamine	Others	7772-94-3	mws4174	3	69290.8	87629.4	90144.1	66386	62518.4	77057.9	86692.1	78991.4	90611.1	6.91958
1204	579.17	271.06	578.164	C27H30O14	[M+H]+	sophorabioside	Flavonoids	2945-88-2	MWSHC2041	3	363800	169091	183959	1.18764e+07	1.16989e+07	1.08043e+07	6.37868e+06	6.23515e+06	7.08467e+06	6.92544
1205	221.19	105.07	220.183	C15H24O	[M+H]+	(1R,4aR,7R,8aR)-1,4a,8a-trimethyl-7-(prop-1-en-2-yl)-deca-hydronaphthalen-1-ol(iso-1)	Terpenoids	-	Zjyp102916	3	1.2832e+06	1.24069e+06	846638	962807	1.57688e+06	918356	984523	1.03787e+06	1.12924e+06	6.96669
1206	421.08	241.01	422.082	C12H23O14P	[M-H]-	Trehalose 6-phosphate	Others	4484-88-2	mws2523	1	2.35089e+06	2.1036e+06	2.07567e+06	1.62656e+06	1.76047e+06	1.92634e+06	2.03271e+06	2.01806e+06	2.27987e+06	6.97135
1207	233.15	131.08	232.146	C15H20O2	[M+H]+	Costunolide	Terpenoids	553-21-9	Hmcp004865	2	941647	942732	989126	1.03925e+06	1.15638e+06	1.09175e+06	845711	829798	942224	6.97221
1208	195.06	93.03	194.058	C10H10O4	[M+H]+	Vanillin acetate	Phenolic acids	881-68-5	MWSmce632	3	742616	764781	794422	247719	246676	278673	505120	439162	472844	6.98195
1209	308.1	87.01	309.106	C11H19NO9	[M-H]-	N-Acetylneuraminic acid	Amino acids and derivatives	131-48-6	mws0805	3	206400	185303	178272	213395	209641	219888	220466	206372	237251	6.98357
1210	487.14	193.05	486.137	C21H26O13	[M+H]+	Scopoletin-7-O-xylosyl(1→6)glucoside	Lignans and Coumarins	-	Hmbp002498	2	127137	65797.1	64858.4	44523.5	57341.4	29753.8	57221.5	65448.6	59507.2	6.99336
1211	247.13	145.1	246.126	C15H18O3	[M+H]+	Santonin	Terpenoids	481-06-1	mws1631	3	1.43285e+06	1.46523e+06	1.5623e+06	246177	72656.5	229277	830240	954223	909674	6.99341
1212	133.1	116.07	132.09	C5H12N2O2	[M+H]+	L-Ornithine	Amino acids and derivatives	70-26-8	pme2527	3	155792	185423	165389	201444	249983	285776	204661	227335	234407	6.99581
1213	249.15	145.1	248.141	C15H20O3	[M+H]+	Santamarin	Terpenoids	4290-13-5	Lhhp102918	3	632485	867293	724458	215298	270188	333648	519455	564118	597670	7.00178
1214	505.1	329.07	506.106	C23H22O13	[M-H]-	Tricin-7-O-Glucuronide	Flavonoids	-	pmb3045	1	2.08314e+06	2.23334e+06	2.40065e+06	337010	319280	328131	991632	1.09543e+06	1.13828e+06	7.0139
1215	527.16	365.1	504.169	C18H32O16	[M+Na]+	Maltotriose	Others	1109-28-0	MWS0442	3	3.05265e+06	3.37875e+06	2.90114e+06	4.19145e+06	4.0118e+06	3.82279e+06	2.85719e+06	3.1699e+06	3.27548e+06	7.01504
1216	271.23	225.22	272.235	C16H32O3	[M-H]-	2-Hydroxyhexadecanoic acid	Organic acids	764-67-0	Lmmn003323	1	2.28943e+06	2.17408e+06	2.37411e+06	5.16342e+06	5.3139e+06	4.9536e+06	3.17589e+06	3.49655e+06	3.64875e+06	7.01613
1217	449.11	287.06	450.116	C21H22O11	[M-H]-	Eriodictyol-3'-O-glucoside	Flavonoids	-	HJN086	2	5.13412e+06	5.54741e+06	5.44617e+06	3.70122e+06	4.65874e+06	3.59285e+06	4.17495e+06	4.32435e+06	4.77178e+06	7.02061
1218	509.13	347.08	508.122	C23H24O13	[M+H]+	5,6,3',4'-Tetrahydroxy-3,7-dimethoxyflavone-6-O-glucoside	Flavonoids	-	Zmjp004852	3	1.67821e+06	1.50154e+06	1.47239e+06	340998	418672	383846	858655	894227	778549	7.02176
1219	233.15	131.09	232.146	C15H20O2	[M+H]+	Glechomanolide	Terpenoids	38146-68-8	Lmjp009734	2	952053	920966	935338	970217	1.20607e+06	1.26372e+06	838200	956466	940198	7.03177
1220	565.16	457.11	564.148	C26H28O14	[M+H]+	Apigenin-8-C-(2''-glucosyl)arabinoside	Flavonoids	-	Lmtp002642	1	3217620	2994495	3671745	882730	1.93503e+06	865965	2190050	2417010	2113910	7.03827
1221	182.08	136.08	181.074	C9H11NO3	[M+H]+	3-Hydroxy-L-phenylalanine	Amino acids and derivatives	587-33-7	MWS04559g	1	2.98849e+06	3.12522e+06	2.84212e+06	2.29974e+06	2.56942e+06	2.65763e+06	2.78938e+06	2.50538e+06	2.45096e+06	7.03855
1222	613.18	289.07	612.169	C27H32O16	[M+H]+	Okanin-4'-O-gentiobioside*	Flavonoids	-	Cmxp003531	1	3.0839e+06	3.06096e+06	2.92476e+06	992965	1.05313e+06	1.0114e+06	1.96638e+06	1.88773e+06	2.16239e+06	7.05275
1223	502.29	361.27	501.286	C25H44NO7P	[M+H]+	LysoPE 20:4	Lipids	-	Lmhp009497	3	35084.8	34809.9	38940.3	61160.5	81620.8	61641.1	41591.7	45777.2	47832.2	7.05678
1224	191.1	128.07	190.095	C7H14N2O4	[M+H]+	2,6-Diaminooimelic acid	Organic acids	583-93-7	pme0278	3	257070	254430	306595	456406	486993	399955	401489	389507	350097	7.06895
1225	279.23	149.13	278.225	C18H30O2	[M+H]+	Octadeca-11E,13E,15Z-trienoic acid	Lipids	25575-00-2	pmb1650	3	5.09087e+06	5.21972e+06	4.1567e+06	5.14367e+06	6.16377e+06	5.4975e+06	5.03501e+06	5.63197e+06	4.95894e+06	7.0764
1226	319.04	273.04	318.038	C15H10O8	[M+H]+	Quercetagetin; 3,3',4',5,6,7-Hexahydroxyflavone	Flavonoids	90-18-6	MWSHY0151	3	309288	387266	423988	953593	323086	399572	293618	327752	336374	7.08266
1227	625.14	505.09	624.133	C27H28O17	[M+H]+	Luteolin-6-C-(2''-glucuronyl)glucoside	Flavonoids	-	pmp000241	3	154019	177394	176260	172677	164256	171817	136207	132809	151475	7.09305
1228	341.09	161.02	342.095	C15H18O9	[M-H]-	1-O-Caffeoyl-β-D-glucose	Phenolic acids	14364-08-0	Lmsn002548	1	4.17611e+06	4.56801e+06	4.96565e+06	2.98476e+06	3.15895e+06	3.09743e+06	3.3911e+06	2.97536e+06	3.04427e+06	7.10293
1229	364.28	346.27	363.277	C22H37NO3	[M+H]+	N-(2-Hydroxyethyl)eicosapentaenoic acid	Lipids	-	pmp001260	3	252760	214912	303041	80520.8	173277	79802.3	162394	181413	186183	7.12385
1230	445.11	283.06	446.121	C22H22O10	[M-H]-	Trifolirhizin (Maackiain-3-O-glucoside)	Flavonoids	6807-83-6	mws1172	3	348554	352573	323460	872068	867914	827879	561042	628416	642588	7.13459
1231	190.12	84.08	189.111	C7H15N3O3	[M+H]+	L-Homocitrulline	Amino acids and derivatives	1190-49-4	mws0193	3	736116	768467	790724	1.35721e+06	1.23951e+06	1.1664e+06	969168	1.00987e+06	1.1127e+06	7.17789
1232	365.2	227.11	364.189	C20H28O6	[M+H]+	Argyinolide H	Terpenoids	-	pmp000011	3	271469	251432	236573	9488.45	23626.7	22030.3	185362	161890	167195	7.17816
1233	611.16	449.11	610.153	C27H30O16	[M+H]+	Orientin-2''-O-galactoside	Flavonoids	-	Zmjp003031	2	1.39462e+06	1.26394e+06	1.29591e+06	417758	410220	414433	705186	804289	796931	7.18211
1234	289.07	151.04	290.079	C15H14O6	[M-H]-	5,7,3',4',5'-Pentahydroxyflavan (Tricetiflavan)	Flavonoids	-	Lmhn004030	3	78636.7	89838.3	84648.3	56617.6	65409.2	39438.5	56697.6	49193.5	54641.4	7.24656
1235	611.16	593.15	610.154	C27H30O16	[M+H]+	Kaempferol-6,8-di-C-glucoside	Flavonoids	-	HJAP024	2	1.45846e+06	1.61568e+06	1.54531e+06	621422	561422	607581	1.02549e+06	889343	938062	7.25397
1236	235.17	133.1	234.162	C15H22O2	[M+H]+	Procurcumenol	Terpenoids	-	Qmyp101120	1	4.11819e+06	3.9701e+06	3.73484e+06	3.75501e+06	4.56315e+06	4.20417e+06	3.73684e+06	4.1646e+06	3.63803e+06	7.27646
1237	183.06	165.06	182.058	C9H10O4	[M+H]+	2,6-Dimethoxybenzoic acid	Phenolic acids	1466-76-8	MWSmce587	3	216626	244302	228747	72285.9	123390	50175.3	173212	150251	167206	7.28044
1238	175.17	157.16	174.162	C10H22O2	[M+H]+	1,10-Decanediol	Others	112-47-0	mws1208	3	444545	441093	292558	766797	803198	795118	500717	440025	500551	7.28358
1239	485.19	323.14	484.185	C25H28N2O8	[M+H]+	N-(p-Coumaroyl)serotonin Glucoside	Alkaloids	76423-56-8	pmb0769	3	498033	484519	428496	525472	453171	548514	489591	440901	426736	7.28768
1240	505.17	59.01	506.179	C25H30O11	[M-H]-	Shomaside E	Phenolic acids	-	pmn001564	2	234354	252308	310806	284342	310545	330898	289841	265670	251030	7.29015
1241	291.15	185.13	290.152	C17H22O4	[M+H]+	Epitulipinolide	Terpenoids	24164-13-4	Smmp010394	1	476455	654073	629000	19352.4	25380	18803.8	323924	343482	296801	7.29373
1242	127.04	55.02	128.047	C6H8O3	[M-H]-	4-Hydroxy-2,5-dimethyl-3(2H)furanone	Others	3658-77-3	MWSslk095	3	67811.8	66861.7	77320	47432.6	65443.4	68288.3	73466.8	66099.8	64046.5	7.29857
1243	131.03	87.04	132.042	C5H8O4	[M-H]-	2-Hydroxy-2-methyl-3-oxobutanoic acid	Organic acids	71698-08-3	Lmbn001288	3	105073	104156	102917	131518	150709	132209	105457	108873	94483.6	7.30342
1244	159.14	103.08	158.131	C9H18O2	[M+H]+	Butyl 3-methylbutanoate	Organic acids	109-19-3	MWS1789	3	80319.8	63766.8	89012.8	31917.1	40094.4	50118.9	70869	63280.4	62047.1	7.30482
1245	195.09	83.06	194.08	C8H10N4O2	[M+H]+	Caffeine	Alkaloids	58-08-2	mws2218	1	137462	115237	112988	114375	253565	126886	107047	106386	93772.2	7.30522
1246	627.16	465.1	626.148	C27H30O17	[M+H]+	Rhodioflavonoside	Flavonoids	-	Zmhp003784	2	1.85069e+06	2.0396e+06	2.06126e+06	601490	554730	461997	1.08317e+06	1.22715e+06	1.23829e+06	7.31448
1247	312.11	132.04	311.101	C14H17NO7	[M+H]+	Dhurrin	Alkaloids	499-20-7	Lmap001823	2	356596	357195	357967	533779	158343	463784	365286	399457	423088	7.33957
1248	355.1	193.05	356.111	C16H20O9	[M-H]-	Ferulic acid-4-O-glucoside	Phenolic acids	117405-51-3	Hmmn002544	2	1.63633e+07	1.9427e+07	1.99961e+07	1.43537e+07	1.53231e+07	1.39888e+07	1.2506e+07	1.40758e+07	1.43766e+07	7.35736
1249	495.08	319.04	494.07	C21H18O14	[M+H]+	Myricetin-3-O-glucuronide	Flavonoids	77363-65-6	Hmlp002821	3	2.81874e+06	2.71818e+06	2.58649e+06	329222	228564	250664	1.76296e+06	1.85201e+06	2.03489e+06	7.3614
1250	435.09	303.06	434.085	C20H18O11	[M+H]+	Quercetin-3-O-xyloside (Reynoutrin)*	Flavonoids	549-32-6	Lmdp003509	3	664255	889575	622931	264744	291373	165100	573611	500368	566092	7.37017
1251	267.16	119.08	266.152	C15H22O4	[M+H]+	2β,5α-Dihydroxyisocostic acid*	Terpenoids	-	Zjxp110315	3	181760	237740	234148	73675.6	97175.3	291584	238905	268387	234993	7.37817
1252	576.33	277.22	577.338	C28H52NO9P	[M-H]-	2-(2,3-dihydroxypropoxy)-3-(((2-(dimethylamino)ethoxy)(hydroxy)phosphoryl)oxy)propyl (8E,11Z,14Z)-octadeca-8,11,14-trienoate*	Lipids	-	Waln010192	1	6.7134e+06	5.83132e+06	7.04796e+06	3.16354e+06	3.78433e+06	3.06085e+06	4.38151e+06	5.07655e+06	4.81619e+06	7.37996
1253	235.17	105.07	234.162	C15H22O2	[M+H]+	Curcumenol	Terpenoids	19431-84-6	MWSmce591	2	3.6292e+06	4.17519e+06	3.36818e+06	3.69986e+06	4.23932e+06	4.16156e+06	3.73456e+06	3.69759e+06	3.26109e+06	7.38788
1254	303.11	141.05	302.1	C13H18O8	[M+H]+	Tachioside	Phenolic acids	109194-60-7	Lsmp121705	2	270701	335607	272413	182788	212329	181960	288447	276997	249121	7.44932
1255	521.2	359.15	522.21	C26H34O11	[M-H]-	Icariside E5	Others	126176-79-2	Hmln003754	3	70386.7	126759	153760	84487.6	159773	154859	135836	117528	123286	7.45638
1256	293.21	275.2	294.219	C18H30O3	[M-H]-	9-Oxo-10E,12Z-octadecadienoic acid	Lipids	54232-59-6	pmb2787	3	148510	144887	130376	99032.3	93534	87875.9	124677	112989	107921	7.45985
1257	262.12	188.07	261.111	C13H15N3O3	[M+H]+	Glycyl-tryptophan	Amino acids and derivatives	2390-74-1	MWS4309	3	362014	358222	291531	226963	192829	204524	255027	220091	233343	7.46832
1258	519.11	315.05	520.122	C24H24O13	[M-H]-	Isorhamnetin-3-O-(6''-acetylglucoside)	Flavonoids	-	Li512111	3	8.56249e+06	8.26601e+06	8.85699e+06	1.82034e+06	1.78462e+06	1.65202e+06	4.73053e+06	4.85967e+06	5.43336e+06	7.47053
1259	681.17	271.06	680.159	C30H32O18	[M+H]+	Genistein glucosyl malonyl glucoside	Flavonoids	-	Lasp003235	3	2.55372e+06	2.69725e+06	3.08658e+06	2.61453e+06	1.73485e+06	2.65765e+06	2.37927e+06	2.16353e+06	2.5121e+06	7.48068
1260	521.2	359.15	522.21	C26H34O11	[M-H]-	Dihydrodehydrodiconiferyl alcohol-4-O-glucoside	Lignans and Coumarins	-	Lmyn003971	3	136552	78360	152077	173343	160548	147908	181839	165616	156929	7.52004
1261	301.04	151	302.043	C15H10O7	[M-H]-	Tricetin (5,7,3',4',5'-Pentahydroxyflavone)	Flavonoids	520-31-0	mws0920	3	662146	557286	647528	1.46006e+06	1.71173e+06	1.61894e+06	1.03615e+06	934595	1.08557e+06	7.55564
1262	509.29	153	510.296	C24H47O9P	[M-H]-	LysoPG 18:1	Lipids	-	pmd0157	3	58885.2	51783	46212.3	18545.9	28225.3	29795.8	38263.7	44380.4	40419.5	7.56304
1263	125.02	79.02	126.032	C6H6O3	[M-H]-	Methyl 2-furoate	Organic acids	611-13-2	MWSmce536	3	65396.3	77904.8	70650.3	68810	73372.5	70113.5	61909.3	71519.2	69845.3	7.57657
1264	265.14	221.15	266.152	C15H22O4	[M-H]-	Arsanin	Terpenoids	41135-04-0	Cmpn007831	2	235376	218193	248117	227497	215795	218764	186793	212339	214862	7.58733
1265	621.11	287.06	621.109	C27H25O17+	[M]+	Cyanidin-3-O-(3'',6''-O-dimalonyl)glucoside	Flavonoids	171828-60-7	pmb0557	3	55015	67547.6	52887.7	996902	1.17847e+06	1.22481e+06	510895	464709	540961	7.59785
1266	627.15	303.05	626.148	C27H30O17	[M+H]+	Meratin	Flavonoids	27215-04-9	Hmlp003068	1	4.5359e+07	41973345	4.9054e+07	2.21013e+07	1.91369e+07	2.24216e+07	3.59389e+07	3.54455e+07	4.05946e+07	7.6116
1267	611.16	593.14	610.153	C27H30O16	[M+H]+	Luteolin-6,8-di-C-glucoside	Flavonoids	29428-58-8	Smhp003438	1	1.45303e+06	1.55995e+06	1.47329e+06	651338	576662	559059	956124	858704	997772	7.61287
1268	136.04	80.06	135.032	C7H5NO2	[M+H]+	2-Benzoxazolinone	Alkaloids	59-49-4	mws5028	3	265442	325004	283764	41756.2	41022.4	41756.2	185455	164028	162041	7.61414
1269	293.21	235.17	294.219	C18H30O3	[M-H]-	9-Hydroxy-10,12,15-octadecatrienoic acid	Lipids	89886-42-0	pmb2786	3	100513	82647.3	102503	216504	191960	173165	129409	132157	148724	7.64038
1270	206.05	162.06	207.053	C10H9NO4	[M-H]-	Dioxindole-3-acetic acid	Alkaloids	-	Lmyn003131	3	28808.6	28167.9	38740.3	53858.4	49508.8	52305.9	30619.6	32192.7	35541.1	7.66678
1271	297.12	59.01	298.12	C18H18O4	[M-H]-	Tababiphenyl C	Others	1644433-50-0	Hmyn000254	2	214175	199822	103268	204078	182863	228871	223231	211396	191511	7.6803
1272	285.24	239.24	286.251	C17H34O3	[M-H]-	3-Hydroxy-palmitic acid methyl ester	Lipids	51883-36-4	Zmyn005252	3	83768.6	65958.6	73270.5	114815	89591.6	76469.4	85399.8	89504	99070.2	7.6811
1273	253.18	133.1	252.173	C15H24O3	[M+H]+	5α,11-Dihydroxy-3-ene-eudesman-2-one	Terpenoids	-	Qmyp122112	1	738348	965869	935138	159274	142342	153357	523045	572546	610321	7.69722
1274	113.06	67.05	112.052	C6H8O2	[M+H]+	2,4-Hexadienoic acid	Organic acids	110-44-1	MWS1798	3	604569	407153	403572	412239	407598	395031	478614	502187	430907	7.71709
1275	515.12	353.09	516.127	C25H24O12	[M-H]-	3,5-Dicaffeoylquinic acid	Phenolic acids	-	Wmzn002116	1	1.75829e+07	1.83447e+07	1.93914e+07	9.17252e+06	9.50883e+06	9.51212e+06	1.08109e+07	1.21333e+07	1.25666e+07	7.72696
1276	281.21	133.1	280.204	C17H28O3	[M+H]+	3-Hydroxy-3,7,11-trimethyldodeca-1,6E,10-trien-9-yl propionate	Terpenoids	-	Zjxp110307	2	42816.2	41507.4	40964.7	45724.4	44077	44197	41575.5	35975.9	40872.5	7.72735
1277	249.15	203.14	250.157	C15H22O3	[M-H]-	5β-Hydroxycostic acid	Terpenoids	-	Jmcn006879	2	558508	572337	576931	30588.1	43982.4	49581	309282	299472	266210	7.74028
1278	309.1	147.05	310.105	C15H18O7	[M-H]-	1-O-Cinnamoyl-β-D-glucose	Phenolic acids	40004-96-4	Lmsn004674	3	29564.8	27500.8	19731	39420.8	18194.1	19365.1	25817.1	29964.6	27002.2	7.74149
1279	503.12	341.1	504.127	C24H24O12	[M-H]-	Chrysoeriol-7-O-(6''-acetyl)glucoside	Flavonoids	-	pmb3000	3	1.24489e+06	957106	1.06258e+06	2.30747e+06	1.99515e+06	2.08826e+06	1.72663e+06	1.56042e+06	1.48592e+06	7.74568
1280	521.2	131.05	520.194	C26H32O11	[M+H]+	Dehydrodiconiferyl alcohol-4-O-glucoside*	Lignans and Coumarins	107870-88-2	Cmsp003083	3	837412	1.03888e+06	803569	729617	642803	676844	709118	816200	723668	7.74765
1281	457.21	209.15	456.199	C22H32O10	[M+H]+	(6R,9R)-3-Oxo-α-ionol-β-D-malonyl-glucoside	Terpenoids	-	Lafp004533	2	9.1896e+06	8.62657e+06	7.10827e+06	7.35638e+06	6.95415e+06	6.41128e+06	6.90153e+06	7.73564e+06	8.03241e+06	7.75929
1282	170.15	152.14	169.147	C10H19NO	[M+H]+	2-Ethyl-2,6,6-trimethylpiperidin-4-one	Alkaloids	133568-79-3	MWStz063	3	706721	704168	680364	973636	1.04644e+06	1.03907e+06	809540	693023	749868	7.76018
1283	441.1	193.05	440.096	C19H20O12	[M+H]+	3-O-caffeoyl malonyl quinic acid	Others	-	Lhmp122023	2	253696	207845	286137	1.95342e+06	1.952e+06	1.81517e+06	775886	889777	783992	7.78203
1284	100.08	56.05	99.0684	C5H9NO	[M+H]+	2-Piperidone	Alkaloids	675-20-7	MWSmce460	3	195981	244752	198225	122122	121155	100571	165055	153879	141166	7.79352
1285	535.14	499.12	534.137	C25H26O13	[M+H]+	Apigenin-6-C-arabinoside-8-C-xyloside*	Flavonoids	-	Lmtp002822	3	584535	1.09998e+06	1.23088e+06	9	9	9	556090	529113	615506	7.79676
1286	807.34	775.32	806.336	C40H54O17	[M+H]+	Swietenialide D	Terpenoids	-	Yalp005912	1	1.89475e+07	1.75937e+07	1.59776e+07	8.12979e+06	7.71549e+06	8.09777e+06	1.21177e+07	1.07851e+07	1.04861e+07	7.80464
1287	683.22	341.11	684.226	C31H40O17	[M-H]-	7-O-(4''-O-glucosyl)coumaroyl-loganic acid	Terpenoids	-	Saln000499	3	9	9	9	4.01211e+06	5.24049e+06	4.27872e+06	4.66537e+06	5.07574e+06	5.45676e+06	7.81268
1288	229.01	96.97	230.019	C5H11O8P	[M-H]-	Ribulose-5-phosphate	Others	4151-19-3	pma6455	3	114169	144030	140332	158584	186795	223515	682816	774005	673201	7.83537
1289	221.12	151.08	220.11	C13H16O3	[M+H]+	Precocene II	Others	-	HX1312	3	170092	124737	111875	81378.8	58877.1	71246.7	95683.1	92546.2	107274	7.87579
1290	149.02	77.04	150.032	C8H6O3	[M-H]-	Benzoylformic acid	Organic acids	611-73-4	mws0489	3	12416.9	19170	44704.5	30504	19267.9	25795.1	30631.4	35362.6	31278.7	7.91139
1291	165.09	135.08	166.099	C10H14O2	[M-H]-	9-hydroxythymol	Phenolic acids	-	Smpn002867	3	35789.1	34163.5	42016.1	16011.3	19449	25512.9	31330.1	26977.7	30675.5	7.91223
1292	265.14	125.1	266.152	C15H22O4	[M-H]-	1β,3β-dihydroxy-eudesmane-5,11(13)-dien-12-oic acid	Terpenoids	-	Jmcn007391	2	27109.9	34356.3	40783.9	53176.5	58151.9	60885	41749.5	47916.7	48188.6	7.92507
1293	174.08	86.06	173.069	C7H11NO4	[M+H]+	Oxaceprol	Amino acids and derivatives	33996-33-7	mws3133	3	487298	556136	484192	349258	409768	324334	414112	463579	399094	7.92798
1294	385.11	223.06	384.106	C17H20O10	[M+H]+	Isofraxidin-7-O-glucoside	Lignans and Coumarins	483-91-0	Lmjp003090	3	1.01503e+06	1.33979e+06	1.22097e+06	162905	239881	147682	716668	757689	646535	7.95071
1295	255.07	153.02	254.058	C15H10O4	[M+H]+	Chrysin	Flavonoids	480-40-0	mws0040	3	241740	214200	208469	36054.6	43486.1	52484.5	133954	141283	120588	7.95281
1296	133.01	71.01	134.022	C4H6O5	[M-H]-	3-Dehydro-L-Threonic Acid	Others	-	Lmbn000198	1	1.83139e+06	1.97239e+06	2.11772e+06	2.78823e+06	2.83887e+06	2.89252e+06	1.96999e+06	2.29061e+06	2.2401e+06	7.95571
1297	359.11	344.09	358.105	C19H18O7	[M+H]+	7-Demethyltangeretin	Flavonoids	73213-66-8	Wagp006511	1	368939	395614	430428	364689	405795	343491	301953	352830	339464	7.95871
1298	207.07	192.04	208.074	C11H12O4	[M-H]-	Sinapinaldehyde	Phenolic acids	4206-58-0	pme3443	3	195133	191973	186103	180660	177542	187414	163375	185041	160251	7.96284
1299	167.06	150.03	166.049	C6H6N4O2	[M+H]+	7-Methylxanthine	Nucleotides and derivatives	552-62-5	pme2801	3	147968	138233	235439	119853	148431	150325	179878	179000	155766	7.97133
1300	209.05	194.02	208.037	C10H8O5	[M+H]+	Isofraxetin	Lignans and Coumarins	50656-75-2	Lmbp002962	3	646066	592921	638195	176181	126593	172116	327670	279220	309054	8.00502
1301	193.13	105.03	192.126	C11H16N2O	[M+H]+	N-(4-Aminobutyl)benzamide	Alkaloids	5692-23-9	Lmmp002080	2	666748	620306	649596	1.82185e+06	1.74088e+06	1.85235e+06	1.17605e+06	1.30543e+06	1.11731e+06	8.02323
1302	136.04	91.05	135.035	C4H9NO2S	[M+H]+	S-Methyl-L-cysteine	Amino acids and derivatives	1187-84-4	Zmdp000972	2	1.36638e+07	1.43412e+07	1.34662e+07	1.10265e+07	1.20797e+07	1.27256e+07	1.29137e+07	1.10225e+07	1.17383e+07	8.02949
1303	461.07	285.05	462.08	C21H18O12	[M-H]-	Tetahydroxyflavone-7-O-glucuronide	Flavonoids	-	pmn001702	1	1.09255e+07	6.33598e+06	8.90981e+06	2.53092e+06	2.43922e+06	2.38042e+06	9.35484e+06	8.41388e+06	8.00894e+06	8.03616
1304	355.28	263.24	354.277	C21H38O4	[M+H]+	1-Linoleoylglycerol*	Lipids	2277-28-3	Lmhp112042	1	15156.3	25013	9616.3	30512.9	41118.3	19591.7	19289.5	22074.9	22395.2	8.03705
1305	261.11	197.1	260.105	C15H16O4	[M+H]+	8-Deoxylactucin	Terpenoids	65725-10-2	Cmjp002257	2	1.00102e+06	1.14796e+06	1.1171e+06	69528.8	65685.9	54688.4	573792	637317	545415	8.03715
1306	237.12	120.09	236.116	C12H16N2O3	[M+H]+	L-Alanyl-L-Phenylalanine	Amino acids and derivatives	3061-90-3	mws4176	2	409104	467738	486601	469122	494633	537661	418685	397698	356755	8.05433
1307	310.31	310.31	309.303	C20H39NO	[M+H]+	1-pyrrolidin-1-ylhexadecan-1-one	Alkaloids	70974-48-0	Zahp014129	3	9.69224e+06	8.5111e+06	9.82339e+06	1.34489e+06	1.73577e+06	1.81086e+06	5.96869e+06	5.11093e+06	5.79893e+06	8.07333
1308	331.1	108.02	332.111	C14H20O9	[M-H]-	2,6-Dimethoxy-4-hydroxyphenol-1-O-ß-D-glucopyranoside	Others	-	Zmxn110201	2	68550.1	47773.5	82830.6	33946.6	46094.4	61461.9	49785.7	49075.1	42851.9	8.07551
1309	425.38	191.17	424.37	C30H48O	[M+H]+	α-Amyrenone	Terpenoids	638-96-0	Hmcp005535	3	131503	248774	309856	203723	217131	268987	77971.2	77958.4	67532.1	8.08637
1310	163.04	107.05	162.032	C9H6O3	[M+H]+	7-Hydroxy-4-chromone	Others	59887-89-7	MWSHY0141	2	8100825	8492715	8411425	3949020	3331870	3605070	6543695	5866785	6898195	8.14198
1311	269.01	189.06	270.02	C11H10O6S	[M-H]-	2,5-Dimethylchromone-7-O-sulfate	Others	-	Zmhn002269	3	20401.6	68844	70253.8	109888	125021	84457.1	66930.8	56918.5	63565.2	8.15566
1312	136.08	91.06	135.068	C8H9NO	[M+H]+	2'-Aminoacetophenone	Others	551-93-9	MWSmce556	3	339668	244453	212435	334955	333661	244052	222038	257821	255618	8.17998
1313	160.04	116.05	161.048	C9H7NO2	[M-H]-	Indole-3-carboxylic acid*	Alkaloids	771-50-6	mws1417	3	142237	142636	160500	100208	114078	119641	107537	125662	122597	8.18017
1314	207.03	119.05	208.037	C10H8O5	[M-H]-	3-[(1-Carboxyvinyl)oxy]benzoic acid	Phenolic acids	16929-37-6	MA10107783	2	46941.4	56788.9	77713.9	955810	1.01656e+06	968161	420455	475593	493139	8.19054
1315	116.04	74.02	117.043	C4H7NO3	[M-H]-	N-Acetyl-L-glycine	Amino acids and derivatives	543-24-8	pme3193	3	24562.8	23622.3	30568.1	38086.4	41801.5	43616	33738.6	36509.1	30948.8	8.24174
1316	315.19	233.15	316.204	C20H28O3	[M-H]-	4-Hydroxyretinoic acid	Organic acids	66592-72-1	MW0014506	3	2.17791e+06	2.28571e+06	2.33764e+06	1.45308e+06	1.48873e+06	1.50096e+06	1.62307e+06	1.40981e+06	1.64054e+06	8.24655
1317	681.17	271.06	680.158	C30H32O18	[M+H]+	Apigenin glucosyl malonyl glucoside	Flavonoids	-	Lamp003722	1	2.67594e+06	2.52285e+06	3.47009e+06	2.00209e+06	2.17828e+06	2.52928e+06	1.98684e+06	2.33529e+06	2.2437e+06	8.25356
1318	271.08	108.02	272.09	C12H16O7	[M-H]-	p-Hydroxypheny-β-D-allopyranoside	Phenolic acids	-	Ymjm000152	2	328993	406555	383802	289053	255427	295063	285597	282259	326471	8.2585
1319	267.16	119.08	266.152	C15H22O4	[M+H]+	2β,3α-Dihydroxycostic acid*	Terpenoids	-	Zjxp110316	3	221425	257615	213368	69918.6	91404.9	264726	256510	240373	217339	8.26904
1320	243.06	153.03	244.07	C9H12N2O6	[M-H]-	β-Pseudouridine	Nucleotides and derivatives	1445-07-4	mws0976	3	334662	359424	375504	241674	234369	225870	253995	297564	265668	8.27918
1321	293.21	151.11	292.204	C18H28O3	[M+H]+	JiangxiBaiyingsu I	Terpenoids	-	Qmyp101334	2	115769	109197	107838	95144.2	65940.5	114362	83575.9	84430.5	72522.8	8.2842
1322	251.17	159.12	250.157	C15H22O3	[M+H]+	Gallicadiol	Terpenoids	7715-89-1	Lkmp122410	2	475804	374473	348279	602836	616996	448437	537375	488285	455675	8.32884
1323	494.32	184.07	493.317	C24H48NO7P	[M+H]+	LysoPC 16:1	Lipids	76790-27-7	pmp001270	1	3.22832e+06	3.53899e+06	4.92264e+06	3.78708e+06	3.52195e+06	3.59019e+06	3.62365e+06	3.55171e+06	3.09524e+06	8.37078
1324	171.03	81.03	170.022	C7H6O5	[M+H]+	2,4,6-Trihydroxybenzoic acid	Phenolic acids	83-30-7	Xmbp001692	3	204862	110977	208614	55380.3	33264	28761.6	146772	133746	124270	8.37314
1325	281.14	171.12	282.147	C15H22O5	[M-H]-	Dihydrophaseic Acid	Terpenoids	-	Lakn004098	1	888448	971426	914071	855335	916418	842892	910866	778790	895186	8.3744
1326	576.33	277.22	577.338	C28H52NO9P	[M-H]-	1-(2,3-dihydroxypropoxy)-3-(((2-(dimethylamino)ethoxy)(hydroxy)phosphoryl)oxy)propan-2-yl (8E,11Z,14Z)-octadeca-8,11,14-trienoate*	Lipids	-	Waln009920	1	6.41373e+06	6.57246e+06	6.42324e+06	3.62156e+06	3.61507e+06	4.36832e+06	4.38136e+06	5.0023e+06	5.14455e+06	8.38052
1327	423.16	243.1	422.158	C21H26O9	[M+H]+	Crepidiaside A	Terpenoids	101921-36-2	Cmjp002260	3	438521	371029	379290	148230	194709	160567	240907	270875	230990	8.38701
1328	182.08	136.08	181.074	C9H11NO3	[M+H]+	L-Tyrosine	Amino acids and derivatives	60-18-4	mws0250	1	3.38557e+06	3.49621e+06	3.15513e+06	2.69019e+06	2.79941e+06	3.0284e+06	3.1198e+06	2.6605e+06	2.77362e+06	8.39283
1329	565.16	271.6	564.148	C26H28O14	[M+H]+	Apigenin-7-O-(2''-glucosyl)arabinoside	Flavonoids	-	pmb0571	3	2.76101e+06	3.18043e+06	2.7438e+06	1.18295e+06	1.01276e+06	1.08397e+06	1.76772e+06	1.75571e+06	2.03074e+06	8.39582
1330	357.13	137.06	356.126	C20H20O6	[M+H]+	α-Conidendrin	Others	-	Lssp210123	2	3.03403e+06	845845	2.82513e+06	2.2151e+06	1.67045e+06	1.68395e+06	2.55e+06	2.15821e+06	2.41996e+06	8.39842
1331	275.12	145.1	276.132	C11H20N2O6	[M-H]-	L-Saccharopine	Amino acids and derivatives	997-68-2	pme1712	3	36530.6	61749.4	63056.1	246010	267328	287918	178472	187026	158428	8.40512
1332	609.2	447.12	610.211	C25H38O17	[M-H]-	6'-O-α-D-galactosylbarlerin*	Terpenoids	927691-89-2	Cmdn003997	2	1.1567e+07	1.09773e+07	1.1582e+07	5.51153e+06	5.61462e+06	5.38124e+06	8.6446e+06	8.64787e+06	9.971e+06	8.41626
1333	152.04	108.05	153.043	C7H7NO3	[M-H]-	3-Aminosalicylic acid	Phenolic acids	570-23-0	mws0444	3	90745.4	113747	105755	21698.5	38800	33734.6	68369.1	70243.1	59753.3	8.4606
1334	329.23	199.13	330.241	C18H34O5	[M-H]-	9,10-Dihydroxy-12,13-epoxyoctadecanoic acid	Lipids	-	Lmbn004240	2	226470	231364	233705	130876	133761	146103	153354	179607	176725	8.47426
1335	182.08	91.05	181.074	C9H11NO3	[M+H]+	N-(2-Hydroxy-4-methoxyphenyl)acetamide	Alkaloids	58469-06-0	MWStz070	1	7.33307e+06	8.01925e+06	7.37018e+06	5.99258e+06	6.49776e+06	6.76155e+06	7.02169e+06	6.04967e+06	6.11905e+06	8.47734
1336	213.18	81.07	212.178	C13H24O2	[M+H]+	δ-Tridecalactone	Lipids	7370-92-5	pmb0128	3	165908	179157	188965	193033	206524	108869	147350	155907	131665	8.48026
1337	579.13	283.06	578.127	C26H26O15	[M+H]+	Apigenin-6-C-(2''-glucuronyl)xyloside	Flavonoids	-	pmp000237	3	25541.7	23676.7	29152.9	474068	430363	458196	278994	238614	276127	8.516
1338	129.02	85.03	130.027	C5H6O4	[M-H]-	Itaconic acid	Organic acids	97-65-4	Zmgn000217	3	264834	266007	290567	393531	399971	377771	290579	300741	254897	8.53571
1339	249.15	145.1	248.141	C15H20O3	[M+H]+	Parthenolide	Terpenoids	20554-84-1	Lhhp102906	2	752629	773981	839231	279630	392597	269402	524523	443665	503534	8.55292
1340	481.1	319.06	480.09	C21H20O13	[M+H]+	Myricetin-3-O-galactoside*	Flavonoids	15648-86-9	Lmdp002969	3	1.30131e+06	1.23618e+06	1.21158e+06	1.65628e+06	1.93511e+06	1.7536e+06	1.3191e+06	1.45242e+06	1.56688e+06	8.57536
1341	279.23	59.01	280.24	C18H32O2	[M-H]-	(9Z,11E)-Octadecadienoic acid	Lipids	2540-56-9	Lmbn006152	1	229220	248492	266144	241512	250401	238197	222303	231056	261256	8.57962
1342	534.36	184.07	533.348	C27H52NO7P	[M+H]+	LysoPC 19:2	Lipids	-	Lmhp007840	2	2.55517e+06	2.24644e+06	2.59797e+06	1.32023e+06	1.10722e+06	1.34012e+06	1.73585e+06	1.47233e+06	1.54279e+06	8.61479
1343	174.11	86.1	173.105	C8H15NO3	[M+H]+	N-Acetyl-L-leucine	Amino acids and derivatives	1188-21-2	pme0253	3	405898	434047	417073	377556	326421	380905	377405	317529	347518	8.61568
1344	503.16	323.1	504.169	C18H32O16	[M-H]-	D-Melezitose	Others	597-12-6	pme0500	1	1.32778e+06	1.32804e+06	1.14914e+06	573848	517397	731284	857760	982003	840848	8.62628
1345	385.13	250	384.122	C14H20N6O5S	[M+H]+	S-(5'-Adenosy)-L-homocysteine	Amino acids and derivatives	979-92-0	pme1286	3	1.40469e+06	1.76548e+06	1.61259e+06	342522	394268	424618	979180	830289	869790	8.63644
1346	515.12	191.03	516.127	C25H24O12	[M-H]-	1,3-O-Dicaffeoylquinic Acid (Cynarin)	Phenolic acids	30964-13-7	mws1584	1	2.17694e+07	2.05577e+07	2.54535e+07	1.07271e+07	1.17345e+07	1.16541e+07	1.35183e+07	1.15614e+07	1.18231e+07	8.63652
1347	147.06	130.03	146.048	C8H6N2O	[M+H]+	4-puinazolinone(ISO1)	Alkaloids	-	HX1339	2	203474	176338	171555	351612	315049	356364	376900	322943	328412	8.66504
1348	487.25	59.01	488.259	C20H36N6O8	[M-H]-	Asp-Ile-Asn-Lys	Amino acids and derivatives	-	MW0146139	3	1.16844e+06	1.07306e+06	1.45907e+06	1.40796e+06	2.53654e+06	1.44715e+06	1.3174e+06	1.16906e+06	1.11649e+06	8.67523
1349	346.06	211	347.063	C10H14N5O7P	[M-H]-	3'-Adenylic Acid	Nucleotides and derivatives	84-21-9	mws0874	2	23176.9	32808.5	37992.7	50141.6	69641.8	59147.8	51223.4	60544.4	53929.5	8.68172
1350	148.08	103.06	147.068	C9H9NO	[M+H]+	(E)-Cinnamamide	Alkaloids	22031-64-7	MWSmce572	3	25086.6	31737.9	37059.7	23809.9	36675	40010	30861.6	29489.1	26000.8	8.70626
1351	120.07	56.05	119.058	C4H9NO3	[M+H]+	DL-Threonine	Amino acids and derivatives	80-68-2	MWSmce607	3	705117	852022	777542	1.62673e+06	1.49988e+06	1.44712e+06	1.08656e+06	1.16954e+06	981928	8.71011
1352	163.11	148.06	164.12	C11H16O	[M-H]-	Cis-Jasmone	Others	488-10-8	Lmmn004032	3	267633	287702	287900	59028.2	70104.2	50093.7	165165	147081	139652	8.71127
1353	285.1	123.05	286.105	C13H18O7	[M-H]-	Salicin	Phenolic acids	138-52-3	Ymjm000154	2	382746	474180	430427	418791	395978	421404	302157	341360	359055	8.7132
1354	196.1	91.05	195.089	C10H13NO3	[M+H]+	L-Tyrosine methyl ester	Amino acids and derivatives	1080-06-4	MWS1771	3	228215	235643	224167	91559.5	92114.3	111413	171047	172280	147010	8.71673
1355	554.35	255.23	555.354	C26H54NO9P	[M-H]-	1-(2,3-dihydroxypropoxy)-3-(((2-(dimethylamino)ethoxy)(hydroxy)phosphoryl)oxy)propan-2-yl palmitate*	Lipids	-	Waln011524	1	1.3744e+07	1.59167e+07	1.32474e+07	1.50271e+07	1.07334e+07	1.88334e+07	1.30503e+07	1.54678e+07	1.3842e+07	8.72859
1356	463.11	168.01	464.117	C18H24O14	[M-H]-	mudanoside B	Phenolic acids	203511-37-9	Wmmn000117	3	334349	404749	450349	145802	128580	147819	189354	221210	221174	8.72914
1357	307.11	145.06	308.122	C11H20N2O8	[M-H]-	L-Glutamine-O-glycoside	Amino acids and derivatives	-	pmb2855	3	4.11067e+06	4.06012e+06	4.51148e+06	7.84725e+06	7.9172e+06	7.19252e+06	5.87006e+06	5.31358e+06	4.93746e+06	8.73139
1358	481.1	319.04	480.09	C21H20O13	[M+H]+	Myricetin-3-O-β-D-glucoside*	Flavonoids	19833-12-6	Lmpp003465	3	1.04342e+06	1.04876e+06	878362	1.26808e+06	1.40675e+06	1.10674e+06	1.0636e+06	1.26426e+06	1.20333e+06	8.74029
1359	521.26	461.24	522.269	C25H38N4O8	[M-H]-	Tyr-Ile-Val-Glu	Amino acids and derivatives	-	MW0158510	3	1.99732e+06	1.85032e+06	2.03592e+06	842390	873328	795458	1.30298e+06	1.31879e+06	1.51953e+06	8.74486
1360	481.14	319.08	482.106	C21H22O13	[M-H]-	Dihydromyricetin-3-O-glucoside	Flavonoids	-	HJN104	3	208771	224727	235968	544033	616935	597569	263743	287986	314330	8.76403
1361	549.09	300.03	550.096	C24H22O15	[M-H]-	Quercetin-3-O-(6''-O-malonyl)glucoside	Flavonoids	-	Hmln002321	2	74663.8	103267	81855.4	162669	182841	224463	190237	163394	164549	8.78574
1362	387.2	207.14	386.194	C19H30O8	[M+H]+	Icariside B2	Others	108906-51-0	Lmmp003215	3	633837	680980	742179	630705	458826	596220	638245	574324	685055	8.78764
1363	279.12	215.11	278.115	C15H18O5	[M+H]+	Tanaphillin	Terpenoids	-	Qmqp102524	2	676959	690240	709132	42982.9	90690	50015	422013	475883	502969	8.82516
1364	169.05	65.04	168.042	C8H8O4	[M+H]+	2,5-Dimethoxybenzoquinone	Quinones	3117-03-1	Wmhp000055	3	188933	196724	195243	383330	450701	472094	301488	332930	279423	8.82771
1365	623.2	461.17	624.205	C29H36O15	[M-H]-	Acteoside; Verbascoside	Phenolic acids	61276-17-3	Hmln002149	3	114278	154191	129346	51680	63350	75858.7	110909	102080	121811	8.85641
1366	369.12	177.06	368.111	C17H20O9	[M+H]+	Amurenlaetone A	Phenolic acids	-	Lacp003788	3	1.26703e+07	1.84158e+07	1.27968e+07	3406950	66642	5275990	9.6077e+06	1.11232e+07	9.54236e+06	8.86382
1367	399.14	250.09	399.144	C15H23N6O5S+	[M]+	S-Adenosylmethionine	Amino acids and derivatives	485-80-3	mws1051	3	773759	977516	970798	610178	703891	684034	644211	763240	743779	8.9041
1368	162.08	56.05	161.069	C6H11NO4	[M+H]+	O-Acetyl-L-homoserine	Amino acids and derivatives	250736-84-6	MWS201054	3	843118	894425	753426	902170	894448	733756	730836	851548	861217	8.91864
1369	649.22	145.05	650.227	C24H42O20	[M-H]-	DMelezitose O-rhamnoside	Others	-	pmb2653	3	1.5418e+06	1.70645e+06	1.64495e+06	2.19187e+06	2.75413e+06	2.19384e+06	1.9845e+06	2.34977e+06	2.2957e+06	8.92066
1370	249.15	145.1	248.141	C15H20O3	[M+H]+	Telekin/Ivalin	Terpenoids	-	Zjxp110323	3	839951	785719	877914	504140	66471.3	443734	494535	590798	557956	8.93343
1371	335.22	261.22	334.214	C20H30O4	[M+H]+	Chi-Caesalpin	Terpenoids	-	Sayp008921	1	201938	143362	149464	81303.4	105406	122251	155382	130062	140593	8.95678
1372	757.22	433.4	756.211	C33H40O20	[M+H]+	Apigenin-6-C-glucoside-7-O-Sophoroside	Flavonoids	-	pmb0626	3	40976.2	111669	55326	85435.2	58873	52303.2	46174.4	42264.6	38568.9	8.98359
1373	207.07	121.03	206.058	C11H10O4	[M+H]+	Clove chromone	Others	-	pmp001236	3	430571	392666	204942	318323	214227	228651	264983	316716	300053	8.98437
1374	151.06	59.01	152.069	C5H12O5	[M-H]-	D-Arabitol	Others	488-82-4	mws0437	3	54009.9	63492.7	52016.1	39005.2	20851	48328.7	46907.4	39328.1	45021.1	9.01832
1375	611.14	306.08	612.152	C20H32N6O12S2	[M-H]-	Oxiglutatione	Amino acids and derivatives	27025-41-8	mws4134	3	2.14182e+06	2.20518e+06	2.28552e+06	2.14393e+06	2.07037e+06	2.13834e+06	1.76758e+06	2.11494e+06	1.99951e+06	9.02278
1376	521.2	311.13	520.194	C26H32O11	[M+H]+	trachelosiaside	Others	-	Lskp211273	1	2.71169e+06	2.63394e+06	2.77236e+06	1.59968e+06	1.5278e+06	1.74915e+06	2.08488e+06	1.82311e+06	1.76313e+06	9.05093
1377	419.26	135.11	418.257	C21H38O8	[M+H]+	pterodontoside E	Terpenoids	-	Jmcp004706	3	72411.8	56780.1	35376.6	59511.1	62569.5	49034.4	55491	47822.3	56741.4	9.05155
1378	363.18	137.06	362.173	C20H26O6	[M+H]+	(-)-secoisoilarisiresinol	Lignans and Coumarins	-	Lskp211262	1	26675	34602.8	38967	69895.4	67170.3	76865.5	51738.5	59445.8	61685	9.05501
1379	245.07	113.03	244.07	C9H12N2O6	[M+H]+	1-beta-D-Arabinofuranosyluracil	Nucleotides and derivatives	3083-77-0	MWSmce295	3	458212	518424	452943	400024	415078	468203	415828	358776	426035	9.05682
1380	627.14	303.05	626.148	C27H30O17	[M+H]+	Quercetin-3,7-Di-O-glucoside	Flavonoids	-	Zmcp002666	1	5.88303e+07	6.03024e+07	5.74508e+07	2.02487e+07	2.19017e+07	1.78476e+07	30947967	3.70268e+07	3.51751e+07	9.06196
1381	493.1	331.05	494.106	C22H22O13	[M-H]-	Mearnsetin-3-O-glucoside	Flavonoids	-	Lmtn002997	3	458736	171775	173445	96415.1	109232	106877	261277	298790	312154	9.07207
1382	303.04	257.04	302.043	C15H10O7	[M+H]+	3,5,7,4'-Tetrahydroxy-Coumaronochromone	Others	-	Hmyp002315	2	5.18937e+06	4.94954e+06	4.44709e+06	12857565	14216620	14009125	8.74313e+06	10140545	8.65294e+06	9.08666
1383	325.19	307.18	324.184	C20H24N2O2	[M+H]+	Quinidine	Alkaloids	56-54-2	MWSmce475	2	288835	269383	252204	182718	122643	91876.3	268365	241124	224233	9.10455
1384	237.19	159.12	236.178	C15H24O2	[M+H]+	7α-hydroxyeudesm-4-en-6-one(ISO7)	Terpenoids	-	Qmjp080509	3	188460	210537	226551	53233.7	18439.7	29249.1	139717	122338	146356	9.11022
1385	293.25	95.09	292.24	C19H32O2	[M+H]+	Methyl linolenate	Lipids	301-00-8	MWSmce689	3	51926.9	57177.6	56202.5	32811.7	107905	110277	37776.7	43951.8	44832.9	9.11377
1386	203.09	129.05	202.084	C9H14O5	[M+H]+	Methyloxalacetic Acid Diethyl Ester	Organic acids	759-65-9	MWS5165	3	476491	486876	534991	189483	110209	107054	390526	330186	340583	9.11837
1387	519.11	165.02	520.122	C24H24O13	[M-H]-	methyl 4-O-galloylchlorogenate	Phenolic acids	574747-58-3	Wafn002807	3	64505.1	72100	61559.6	76082.1	61050.8	55693	65919.1	55798.3	57373.4	9.1224
1388	289.12	131.08	290.123	C10H18N4O6	[M-H]-	Argininosuccinic acid	Organic acids	2387-71-5	pmb2657	3	68636.5	72316.8	72173	123450	123465	126416	117831	98173.6	107163	9.13512
1389	296.07	104.11	295.057	C8H14N3O7P	[M+H]+	5-Aminoimidazole ribonucleotide	Nucleotides and derivatives	25635-88-5	Lmqp000329	1	1.99205e+07	2.14114e+07	2.13499e+07	2.61506e+07	2.56194e+07	2.71658e+07	2.06973e+07	2.48273e+07	2.24205e+07	9.15915
1390	491.19	359.15	492.2	C25H32O10	[M-H]-	Isolariciresinol-9'-O-xyloside	Lignans and Coumarins	97055-97-5	Lmmn003041	3	179545	163429	184802	186066	162393	198315	153136	173026	144967	9.18968
1391	111.01	67.02	112.016	C5H4O3	[M-H]-	3-Furoic acid	Organic acids	488-93-7	Hmhn002738	3	143853	137523	137323	134393	120057	104692	115648	128816	139126	9.20371
1392	247.13	203.14	248.141	C15H20O3	[M-H]-	Atractylenolide Ⅲ	Terpenoids	73030-71-4	MWSmce371	3	146434	159326	150515	52158.2	46621.1	34596.7	85459.4	94086.9	102813	9.2187
1393	338.99	78.96	339.996	C6H14O12P2	[M-H]-	D-Glucose 1,6-bisphosphate	Others	10139-18-1	Zmyn000083	3	11886.1	13991.4	11511.3	19020	7969.63	19777.4	14250.6	11888.2	13628.5	9.23756
1394	229.14	211.13	230.152	C12H22O4	[M-H]-	Dodecanedioic aicd	Lipids	693-23-2	mws0474	1	34438.9	56869.8	37770.3	23929.7	24527.7	20289.1	26523.3	28453.2	31814.2	9.25511
1395	188.04	144.05	189.043	C10H7NO3	[M-H]-	N-Acetylisatin	Alkaloids	574-17-4	Zmtn001624	3	66301.2	66785.8	84020.6	47286.4	63633.6	40371.9	67681.9	72624.9	60312.4	9.26532
1396	193.04	72.99	194.043	C6H10O7	[M-H]-	D-Galacturonic acid*	Others	685-73-4	mws1189	1	385810	400030	422787	457046	500354	462030	393735	455928	470551	9.26875
1397	167.03	121.03	168.042	C8H8O4	[M-H]-	3-Hydroxymandelate	Organic acids	17119-15-2	MWS2417	3	84540.2	75415.5	93480.9	80300.4	115547	127523	76765.8	91135.7	89971.8	9.28565
1398	445.13	121.03	446.142	C19H26O12	[M-H]-	1´-O-Benzoylsucrose	Others	-	Wmmp000181	3	212450	184016	200548	198344	188942	199203	184068	209117	221523	9.31167
1399	337.09	163.04	338.1	C16H18O8	[M-H]-	1-O-p-Coumaroylquinic acid	Phenolic acids	-	pmb3068	2	196195	209981	219118	223509	265394	155695	181628	218671	197681	9.31956
1400	471.35	471.35	472.355	C30H48O4	[M-H]-	3,24-Dihydroxy-17,21-semiacetal-12(13)oleanolic fruit	Terpenoids	-	pmn001705	2	8.05366e+06	8.50378e+06	8.88295e+06	794664	891970	1.00047e+06	4.05646e+06	4.53366e+06	4.89153e+06	9.32281
1401	355.12	340.1	356.126	C20H20O6	[M-H]-	Piperitol	Lignans and Coumarins	52151-92-5	mws0096	3	102587	105867	101302	121958	139879	151535	101780	116991	98448.1	9.34866
1402	113.02	67.02	112.016	C5H4O3	[M+H]+	3-Hydroxy-4H-pyran-4-one	Organic acids	-	Lmyp102101	3	470360	405301	381369	390597	389556	415452	385652	463978	416433	9.35044
1403	535.18	373.13	536.189	C26H32O12	[M-H]-	1-Hydroxypinoresinol-4'-O-Glucoside	Lignans and Coumarins	-	Zmcn003729	3	686880	642463	730209	481520	402557	509967	399121	462848	478077	9.37743
1404	162.06	116.05	161.048	C9H7NO2	[M+H]+	4,6-Dihydroxyquinoline	Alkaloids	3517-61-1	Lmgp001898	3	172839	200337	214765	188712	185838	139717	175644	170470	146739	9.38216
1405	351.25	259.2	350.246	C21H34O4	[M+H]+	15-Hydroxysessilifol F	Terpenoids	-	Qmjp080408	3	851170	939107	523066	581384	592318	637820	819274	941763	984907	9.38753
1406	319.23	301.22	318.219	C20H30O3	[M+H]+	Hispanolone	Terpenoids	18676-07-8	pmp000970	3	281199	277190	319434	256892	272890	268631	271287	228764	269731	9.39785
1407	449.11	287.06	448.101	C21H20O11	[M+H]+	(Z)-6-O-β-D-glucopranosyl-6,7,3',4'-tetrahydroxyaurone	Flavonoids	-	zjgp122013	1	1.19107e+07	1.24253e+07	1.46422e+07	9.70135e+06	1.0838e+07	9.4981e+06	1.02168e+07	1.22974e+07	1.10021e+07	9.40404
1408	461.24	177.16	460.23	C22H36O10	[M+H]+	Megastigm-5-en-3,9-diol malonyl glucoside	Terpenoids	-	Lacp005307	3	35755.6	60113.8	54926	207540	238021	173940	101675	86226.4	87294.9	9.40504
1409	315.2	315.2	316.24	C21H32O2	[M-H]-	Methyl abieta*	Terpenoids	-	Zaxn005611	2	257948	316003	243667	75233	95415.8	75041	170972	205938	184802	9.40523
1410	371.1	209.05	372.106	C16H20O10	[M-H]-	Hydroxyferulic acid glucoside	Phenolic acids	-	Wafn003070	2	297532	337510	307727	299940	254774	333124	333201	314854	276406	9.40592
1411	276.11	114.06	277.116	C11H19NO7	[M-H]-	N-(1-Deoxy-1-fructosyl)Proline	Nucleotides and derivatives	-	Wayn000421	1	3.57724e+06	3.96315e+06	3.7676e+06	3.74608e+06	3.2297e+06	3.12813e+06	3.87923e+06	3.21561e+06	3.50097e+06	9.42511
1412	315.12	255.1	314.1	C14H18O8	[M+H]+	6-O-Acetylarbutin	Phenolic acids	10338-88-2	Cmzp002057	3	178405	154751	92671.4	55258.6	130309	63530.3	74210.8	62377.7	73368.4	9.43354
1413	126.1	68.05	125.095	C6H11N3	[M+H]+	1-Methylhistamine	Alkaloids	501-75-7	mws0982	3	45878.6	47216.3	39212.4	42386.8	43519.5	41096	45974.3	43825	38175.2	9.44326
1414	487.34	487.34	488.35	C30H48O5	[M-H]-	2,3,23-Trihydroxyurs-12-en-28-oic acid	Terpenoids	-	Wbmn009702	1	2.20009e+06	2.05368e+06	1.68306e+06	937047	1.21779e+06	1.17986e+06	1.36316e+06	1.55798e+06	1.64354e+06	9.44382
1415	93.03	75.02	94.0419	C6H6O	[M-H]-	Phenol	Phenolic acids	108-95-2	Lmgn002679	3	97862.7	78985.9	96896.7	72014.5	78258.7	82467	90715.6	75234.7	81384.7	9.45445
1416	151.09	109.08	150.079	C8H10N2O	[M+H]+	2-Acetyl-3-ethylpyrazine	Alkaloids	32974-92-8	MWSmce557	3	291833	334239	567620	440014	460973	431027	389563	343304	414664	9.46356
1417	259.02	96.97	260.03	C6H13O9P	[M-H]-	D-Glucose 6-phosphate*	Others	56-73-5	mws0866	1	7.13289e+06	7.74694e+06	8.18915e+06	1.08937e+07	1.00324e+07	1.04485e+07	8.52376e+06	7.93029e+06	9.55784e+06	9.49938
1418	465.13	303.05	466.111	C21H22O12	[M-H]-	Taxifolin-3'-O-glucoside	Flavonoids	31106-05-5	Xmsn002700	3	158148	232103	237790	357149	307371	311865	196910	237407	226963	9.5383
1419	315.11	153.06	316.116	C14H20O8	[M-H]-	Cimidahurinine	Phenolic acids	142542-89-0	pmn001553	1	1.78361e+06	2.11683e+06	2.48439e+06	2.58767e+06	2.38831e+06	1.52905e+06	1.86237e+06	2.19022e+06	1.86592e+06	9.54277
1420	179.03	77.04	178.027	C9H6O4	[M+H]+	3,7-Dihydroxychromen-4-one	Others	-	Hmsp003093	3	1.74608e+06	1.65802e+06	1.61693e+06	2.14414e+06	2.07061e+06	2.10869e+06	2.06826e+06	1.77076e+06	2.12555e+06	9.57991
1421	165.06	119.05	166.063	C9H10O3	[M-H]-	3-(4-Hydroxyphenyl)-propionic acid	Phenolic acids	501-97-3	mws0467	3	36757.1	36767	39884.5	282597	320057	293169	168965	173316	144359	9.62607
1422	373.22	135.12	372.215	C19H32O7	[M+H]+	3-Hydroxy-7,8-dehydro-ionol-9-O-β-D-glucopyranoside	Terpenoids	-	Lhdp120311	3	460750	351159	240101	121073	98571.7	106157	131743	157071	135650	9.63735
1423	449.11	287.05	448.101	C21H20O11	[M+H]+	Luteolin-4'-O-glucoside	Flavonoids	6920-38-3	Hmpp003270	2	1.5143e+06	1.21773e+06	1.26212e+06	722200	862643	738232	1.06042e+06	1.16063e+06	955765	9.67405
1424	653.38	397.14	654.383	C31H58O14	[M-H]-	2-Palmitoyl-Sn-Glycerol 3-O-Diglucoside	Lipids	-	Wagn012030	2	672724	581210	599364	140446	174510	160621	318009	386126	352012	9.67437
1425	341.09	179.03	342.095	C15H18O9	[M-H]-	6-O-Caffeoyl-D-glucose	Phenolic acids	-	Zmhn001793	1	4.83359e+06	5.65012e+06	5.08879e+06	3.4775e+06	3.46941e+06	7.53975e+06	4.23213e+06	4.77361e+06	3.94883e+06	9.70486
1426	181.06	152.06	180.058	C13H8O	[M+H]+	Trideca-2,12-diene-4,6,8,10-tetrayne-1-diol	Others	-	zjgp122310	2	176634	169798	147680	51196.9	36853.9	43159	86877.6	104697	101391	9.70669
1427	181.07	101.02	182.079	C6H14O6	[M-H]-	D-Mannitol	Others	69-65-8	mws1155	3	100775	105225	114177	52355.9	46931.7	53345.2	58291.6	63225.7	70648.7	9.7107
1428	131	59.01	132.006	C4H4O5	[M-H]-	Oxalacetic acid	Organic acids	328-42-7	mws1167	3	29782.4	37619	30356.8	11495.5	12809	12247.1	25013.6	21012.2	24988.8	9.72942
1429	438.24	147.04	437.231	C25H31N3O4	[M+H]+	N1,N10-Bis(p-coumaroyl)spermidine	Alkaloids	114916-05-1	pma0692	3	3.21933e+06	3.4792e+06	3.18554e+06	1192500	648166	572783	2.18917e+06	2.09732e+06	1.81005e+06	9.73226
1430	184.06	148.04	183.053	C8H9NO4	[M+H]+	4-Pyridoxic acid	Others	82-82-6	pme2596	3	96467.6	120468	124497	187523	185242	186137	147039	123268	126571	9.73369
1431	241.22	241.21	242.225	C15H30O2	[M-H]-	13-methylmyristic acid	Lipids	2485-71-4	MWS2430	3	773932	859710	756390	957220	963481	980605	782981	788734	926343	9.74676
1432	319.04	153.02	318.038	C15H10O8	[M+H]+	Myricetin	Flavonoids	529-44-2	mws0032	3	240836	227827	198184	576310	552941	513134	347403	418363	365905	9.75791
1433	303.25	57.07	302.246	C17H34O4	[M+H]+	1-Monomyristin	Lipids	589-68-4	MWSmce549	3	18360.4	19980.2	18418.1	29029.2	16093	20638.6	16302	18061.1	14862.9	9.76176
1434	193.09	133.06	192.079	C11H12O3	[M+H]+	5-(2-hydroxypropyl)-3H-2-benzofuran-1-one	Others	-	Wcgp003276	3	5426490	5682880	5832070	3687135	4536135	4989255	4431240	4906450	4034705	9.79175
1435	129.07	56.05	128.059	C5H8N2O2	[M+H]+	Cyclo(Ala-Gly)	Amino acids and derivatives	4526-77-6	MWSmce706	3	5.83807e+06	5.3814e+06	5.02445e+06	2.12849e+06	4.4066e+06	3.87084e+06	6.20095e+06	5.25765e+06	5.25342e+06	9.79842
1436	521.2	131.05	520.194	C26H32O11	[M+H]+	Dehydrodiconiferyl alcohol-gamma'-O-glucoside*	Lignans and Coumarins	-	Lmsp003655	3	908043	934728	821777	946478	619611	637004	764288	720613	628999	9.79882
1437	283.16	203.14	284.162	C15H24O5	[M-H]-	Dihydro Artemisinin-D3	Terpenoids	176774-98-4	Lmjn004991	3	29516.6	37370.3	33339.7	31701.6	23223.9	36396.7	27376.2	26861.8	22780.2	9.80868
1438	129.07	84.04	128.059	C5H8N2O2	[M+H]+	5,6-Dihydro-5-methyluracil	Nucleotides and derivatives	696-04-8	pme0152	3	107918	112439	165790	280683	285133	171973	189082	213589	176223	9.83781
1439	160.04	116.05	161.048	C9H7NO2	[M-H]-	Indole-5-carboxylic acid*	Alkaloids	1670-81-1	mws0102	3	98013.6	86942	91114.8	61447.9	82640.1	156760	86887.8	88534.9	73633.3	9.84063
1440	292.13	188.07	291.122	C14H17N3O4	[M+H]+	Ser-Trp	Amino acids and derivatives	94421-70-2	MWS201381	2	309425	298542	320501	171974	198841	196166	273857	268543	227544	9.87516
1441	396.99	317.03	397.994	C15H10O11S	[M-H]-	Myricetin-3-O-sulfonate	Flavonoids	-	Lmfn005654	3	154449	199364	215024	81217.4	76715.9	71806.2	96944.1	108805	118231	9.87705
1442	333.06	333.06	334.067	C9H19O11P	[M-H]-	1-(sn-Glycero-3-phospho)-1D-myo-inositol	Others	-	Lmqn000432	1	4.16807e+07	4.07802e+07	4.19851e+07	8.47461e+07	7.44809e+07	8.04706e+07	5.9851e+07	7.19529e+07	7.07651e+07	9.87904
1443	144.05	113.03	143.041	C6H9NOS	[M+H]+	4-Methyl-5-thiazoleethanol	Others	137-00-8	pmb0764	3	180003	144598	208978	184374	196487	196242	179738	148497	173573	9.89247
1444	193.09	147.04	192.079	C11H12O3	[M+H]+	p-Coumaric acid ethyl ester	Phenolic acids	7362-39-2	MWSslk144	3	136651	189663	352476	201803	286732	265928	239291	201939	242539	9.89856
1445	389.22	209.15	388.21	C19H32O8	[M+H]+	Bridelionoside F	Terpenoids	-	Lhdp120303	1	69506.1	54492.6	106280	91640	120193	184659	95874.1	114985	99069.2	9.90889
1446	279.17	120.08	278.163	C15H22N2O3	[M+H]+	L-Leucyl-L-phenylalanine	Amino acids and derivatives	56217-82-4	mws5035	2	873988	851314	816421	646941	718222	722924	600991	687613	732402	9.91677
1447	265.14	201.13	264.136	C15H20O4	[M+H]+	Ridentin	Terpenoids	28148-84-7	Qmqp102536	3	531345	613020	577648	195369	248042	174622	423230	494875	414480	9.92983
1448	227.09	181.05	226.084	C11H14O5	[M+H]+	3,4'-Dihydroxy-3',5'-dimethoxypropiophenone	Phenolic acids	136196-47-9	Lafp003256	2	322979	345425	410595	273344	265163	291970	272209	321757	328126	9.95925
1449	685.27	523.22	686.279	C32H46O16	[M-H]-	Secoisolariciresinol diglucoside	Lignans and Coumarins	158932-33-3	MWSmce499	3	35010	41991.5	39080.8	79120.7	103634	129521	64596.1	53510.4	63106.7	9.96056
1450	237.12	120.09	236.116	C12H16N2O3	[M+H]+	Phe-Ala	Amino acids and derivatives	3918-87-4	MWS201447	2	148633	197908	200751	173464	223469	188918	163918	188713	156409	9.96309
1451	303.23	119.09	302.225	C20H30O2	[M+H]+	Hinokiol(ISO2)	Terpenoids	-	Qmxp101522	2	9	9	9	213124	217712	224331	93463.9	113655	108647	9.98918
1452	353.05	127	354.059	C15H14O10	[M-H]-	2-O-P-Coumaroylhydroxycitric Acid	Phenolic acids	-	Wacn003131	3	529348	754129	738312	790982	772300	851001	539135	504334	612586	10.0112
1453	580.36	281.25	581.369	C28H56NO9P	[M-H]-	1-(2,3-dihydroxypropoxy)-3-(((2-(dimethylamino)ethoxy)(hydroxy)phosphoryl)oxy)propan-2-yl (Z)-14-Octadecenoic Acid	Lipids	-	Waln011704	1	473784	799069	597654	348239	367720	336430	477798	584401	548513	10.1026
1454	258.04	78.96	259.046	C6H14NO8P	[M-H]-	D-Glucosamine 1-phosphate	Others	2152-75-2	Zmyn000110	3	37423.2	56575.9	53535	115346	123656	131859	54840.4	64609.7	66534.1	10.114
1455	159.07	97.06	160.074	C7H12O4	[M-H]-	Pimelic acid*	Organic acids	111-16-0	Zmjn001813	3	130084	133196	149631	52822.6	57915.7	171620	134964	145080	118455	10.1177
1456	147.05	129.03	148.052	C9H8O2	[M-H]-	p-Coumaraldehyde	Phenolic acids	2538-87-6	mws1024	3	54532.3	133400	37405.6	9482.83	14317.4	12346.1	23249	28498.5	26096.4	10.1277
1457	457.13	163.04	456.127	C20H24O12	[M+H]+	Apiosylskimmin	Lignans and Coumarins	103529-94-8	Lhkp101525	3	513806	354077	593802	311618	270054	349656	487699	448186	397436	10.1808
1458	207.07	192.04	206.058	C11H10O4	[M+H]+	5,7-Dimethoxycoumarin (Limettin)(Citropten)	Lignans and Coumarins	487-06-9	mws4173	3	61567.2	50957.3	48015.5	72137.7	80084.3	84417.5	66818.2	81909.3	73784.7	10.1832
1459	651.16	271.06	650.148	C29H30O17	[M+H]+	Genistein glucosyl malonyl xylside	Flavonoids	-	Lasp003888	3	5.40355e+06	5.77806e+06	5.95824e+06	376134	381630	356899	2.83313e+06	3.4769e+06	3.16773e+06	10.1914
1460	250.14	147.04	250.144	C14H20NO3+	[M]+	4-Coumaroylcholine	Alkaloids	-	pma1840	3	47688.2	54981.8	20005	53626.1	50370.3	53595.9	44292.7	54294.3	48703.2	10.2092
1461	235.11	120.08	234.1	C12H14N2O3	[M+H]+	Cyclo(Tyr-Ala)	Amino acids and derivatives	21754-26-7	Hmlp001371	3	187771	163703	155079	153658	114343	111107	156603	148010	127905	10.2161
1462	461.07	285.04	462.08	C21H18O12	[M-H]-	Kaempferol-3-O-glucuronide	Flavonoids	22688-78-4	Lmzn001894	1	2.07011e+07	1.35276e+07	2.53592e+07	4.87802e+06	4.65459e+06	5.60913e+06	1.62942e+07	1.33058e+07	1.53993e+07	10.2252
1463	331.12	313.11	330.11	C18H18O6	[M+H]+	3-Hydroxy-4',5,7-Trimethoxyflavanone	Flavonoids	76792-94-4	Lmzp003012	2	368616	391807	450607	71850.8	120666	137633	234975	260839	212498	10.2455
1464	177.02	121.03	178.027	C9H6O4	[M-H]-	Daphnetin	Lignans and Coumarins	486-35-1	mws1074	3	301343	341673	348673	178850	167414	112489	234917	253087	206038	10.2559
1465	465.1	289.07	464.096	C21H20O12	[M+H]+	Eriodictyol-7-O-glucoronide	Flavonoids	133360-47-1	Hmpp103270	1	9.33854e+06	9.07342e+06	9.06509e+06	2.09714e+06	2.38271e+06	2.08792e+06	6.43336e+06	5.4104e+06	6.55782e+06	10.2646
1466	469.17	307.12	468.163	C22H28O11	[M+H]+	Cimifugin-7-O-glucoside	Others	80681-45-4	MWSmce446	2	1.58389e+06	1.58311e+06	1.55406e+06	4.22018e+06	2.81724e+06	3.82904e+06	2.24736e+06	2.43308e+06	2.75017e+06	10.2648
1467	337.18	175.12	336.164	C12H24N4O7	[M+H]+	N-(1-Deoxy-1-fructosyl)Arginine	Nucleotides and derivatives	-	Wayp001214	2	443040	488693	440945	333311	408194	425907	392087	336910	412376	10.265
1468	383.08	191.06	384.084	C20H16O8	[M-H]-	vitelignin A	Lignans and Coumarins	-	Wbmn00859	1	417613	333667	383533	340520	260601	309950	412748	415902	344806	10.2692
1469	157.04	97	158.044	C4H6N4O3	[M-H]-	Allantoin	Organic acids	97-59-6	MWS0205	3	91654.8	108549	99990.7	135504	171645	145787	143104	116515	133855	10.2916
1470	665.21	485.15	666.222	C24H42O21	[M-H]-	Nystose	Others	13133-07-8	mws4163	1	983296	992131	1.37413e+06	305182	296658	299837	641540	746427	786002	10.3016
1471	309.18	207.07	308.174	C16H24N2O4	[M+H]+	N-Sinapoylcadaverine	Alkaloids	-	pma1839	3	127814	126351	103040	79820.8	89852.4	57685	98506.8	80639.9	86259.3	10.3269
1472	549.12	387.1	550.132	C25H26O14	[M-H]-	Hesperetin-7-O-(6''-malonyl)glucoside	Flavonoids	-	pmb2979	3	7.15796e+06	7.29093e+06	8.18577e+06	2.07237e+06	2.47734e+06	2.42772e+06	3.98836e+06	4.64494e+06	4.88889e+06	10.3331
1473	149.01	87.01	150.016	C4H6O6	[M-H]-	L-Tartaric acid	Organic acids	87-69-4	mws0262	3	186575	131256	121782	137725	104708	163852	100396	117531	97371.4	10.3443
1474	113.04	96.01	114.043	C4H6N2O2	[M-H]-	3-Cyano-L-alanine	Amino acids and derivatives	6232-19-5	Lmbn000121	3	14662.8	13010.9	11009.4	31846.6	21016.8	28015.7	19309	21513.3	23766.6	10.3525
1475	143.09	128.06	142.078	C11H10	[M+H]+	2-Methylnaphthalene	Others	91-57-6	Lmcp007199	2	922119	1.50955e+06	1.70736e+06	567799	599566	683216	1.25141e+06	1.19013e+06	1.44708e+06	10.3537
1476	455.36	455.36	456.36	C30H48O3	[M-H]-	3-Hydroxylup-20(29)-en-28-oic acid (Betulinic acid)	Terpenoids	472-15-1	HJN110	2	736771	703276	853746	415984	306429	294960	593916	639855	519740	10.3692
1477	153.05	65.04	152.047	C8H8O3	[M+H]+	Isovanillin	Phenolic acids	621-59-0	MWSmce040	3	306534	383799	281418	221834	260260	261719	299711	281259	243581	10.4088
1478	311.1	89.24	312.106	C11H20O10	[M-H]-	4-O-galactopyranosylxylose	Others	14087-31-1	Wasn000977	2	216266	234900	236439	145796	130036	125530	147341	179573	154834	10.5039
1479	225.15	121.1	224.141	C13H20O3	[M+H]+	Corchoionol C	Terpenoids	-	Lsmp010419	3	138459	202310	203069	301393	312753	293154	274258	268014	224740	10.548
1480	289.07	153.02	288.063	C15H12O6	[M+H]+	Isookanin	Flavonoids	-	Cmxp004977	3	4.6015e+06	4.41811e+06	4.73826e+06	3.48313e+06	2.3258e+06	2.31681e+06	3.51857e+06	4.27172e+06	3.6488e+06	10.5569
1481	827.27	665.22	828.275	C30H52O26	[M-H]-	Verbascose	Others	546-62-3	Lmdn000248	3	85335.8	71681	84292.9	38302.1	41449.1	42005.1	59735.6	67333.5	54622.2	10.5608
1482	291.09	123.04	290.079	C15H14O6	[M+H]+	3-Hydroxyphloretin	Flavonoids	57765-66-9	Lmsp004851	3	410595	211784	204729	295693	357397	398078	239887	217288	268390	10.5881
1483	369.1	207.07	368.09	C20H16O7	[M+H]+	N-Sinapoylhydroxycoumarin	Lignans and Coumarins	-	pma0104	3	446030	547110	551971	798649	807286	776199	527045	624995	518363	10.6353
1484	301.22	301.22	302.225	C20H30O2	[M-H]-	Pimaric acid*	Terpenoids	127-27-5	Lmbn014696	2	225955	274885	232654	526942	516452	673996	298574	353536	367196	10.6906
1485	142.1	124.09	141.09	C6H11N3O	[M+H]+	Histidinol	Alkaloids	501-28-0	pma2987	3	1.57874e+07	1.4343e+07	1.27184e+07	1.28243e+07	7.22684e+06	1.33416e+07	1.28463e+07	1.49592e+07	1.2241e+07	10.6908
1486	485.13	323.2	486.137	C21H26O13	[M-H]-	4-Hydroxycoumarin di-glucoside	Lignans and Coumarins	-	pmb2723	3	168876	164662	178260	168238	179133	150979	148207	175549	182281	10.6982
1487	241.03	151.98	240.024	C6H12N2O4S2	[M+H]+	L-Cystine	Amino acids and derivatives	56-89-3	mws0221	3	76041.3	75320.9	58163.1	28836.5	48881.8	37805.2	64351.8	64833.8	53316.3	10.7093
1488	213.02	96.97	214.024	C5H11O7P	[M-H]-	2-Deoxyribose-5'-phosphate*	Nucleotides and derivatives	102916-66-5	mws0863	3	201981	230881	223095	314695	328429	367960	260263	272849	318054	10.7115
1489	219.17	119.08	218.167	C15H22O	[M+H]+	Cyclocolorenone	Terpenoids	489-45-2	Qatp009254	1	2.9863e+06	2.99101e+06	4.15793e+06	875441	848270	860974	1.73542e+06	1.96583e+06	1.59051e+06	10.7304
1490	161.02	133.03	162.032	C9H6O3	[M-H]-	3-Hydroxycoumarin	Lignans and Coumarins	939-19-5	MW0130930	3	7.89295e+06	8.78886e+06	9.36035e+06	6.33966e+06	6.87936e+06	7.02824e+06	5.83079e+06	6.0919e+06	7.1199e+06	10.7367
1491	163.07	107.05	162.068	C10H10O2	[M+H]+	5-Hydroxy-1-tetralone	Others	28315-93-7	MWSmce275	3	618186	1.04898e+06	2.4309e+06	1.11158e+06	1.01705e+06	1.24159e+06	1.03517e+06	907123	1.12616e+06	10.7586
1492	161.05	71.01	162.053	C6H10O5	[M-H]-	1,6-anhydro-β-D-glucose	Others	498-07-7	MWS0559	1	190199	214438	188320	216913	165523	223827	183798	180333	218230	10.7928
1493	385.11	151.1	386.121	C17H22O10	[M-H]-	1-O-Eudesmoylquinic acid	Phenolic acids	-	pmb3062	3	149385	131661	151828	285660	275738	279248	249119	206316	251556	10.7973
1494	455.35	455.35	456.36	C30H48O3	[M-H]-	3-Hydroxyurs-12-en-28-oic acid (Ursolic acid)	Terpenoids	77-52-1	mws4053	2	231023	220371	254422	131754	107277	138162	190996	153676	174432	10.8068
1495	589.28	243.14	588.272	C35H40O8	[M+H]+	Arteminolide B	Terpenoids	-	pmp000014	2	484022	502223	429643	8450.27	7837.79	7489.48	222061	226706	269122	10.8377
1496	150.06	61.01	149.051	C5H11NO2S	[M+H]+	L-Methionine	Amino acids and derivatives	63-68-3	pme1210	3	2.30219e+06	2.31523e+06	2.28914e+06	7.01647e+06	6.25463e+06	6.42909e+06	4.59748e+06	3.84437e+06	3.80931e+06	10.9037
1497	303.05	151.03	304.058	C15H12O7	[M-H]-	5,7,3',4',5'-Pentahydroxydihydroflavone	Flavonoids	-	Hmqn003268	3	25580.7	20746.1	15058.5	72914.3	71678.8	65588.8	49688.2	49341.9	40721.7	10.9046
1498	349.26	203.22	348.252	C19H32N4O2	[M+H]+	N-p-Coumaroylspermine	Alkaloids	130210-35-4	pma0633	3	587767	775557	764173	852622	840138	799740	674940	609457	541800	10.9363
1499	729.15	319.05	728.144	C30H32O21	[M+H]+	Malonyl glucosyl myricetin glucoside	Flavonoids	-	Lakp003279	2	585339	577145	626052	203964	243817	257068	348073	298047	283442	10.9388
1500	613.15	289.07	612.169	C27H32O16	[M+H]+	Eriodictyol-5,3'-Di-O-glucoside	Flavonoids	-	HJAP020	3	45115.3	30219.9	41710.9	364621	374969	434365	198618	229887	247392	10.967
1501	549.2	387.15	550.205	C27H34O12	[M-H]-	Eucommin A	Lignans and Coumarins	99633-12-2	pmn001371	2	8.55606e+06	8.59776e+06	8.63231e+06	2.53985e+06	2.65556e+06	2.60682e+06	4.33761e+06	4.80518e+06	5.3998e+06	10.9821
1502	517.1	223.06	518.106	C24H22O13	[M-H]-	Sinapoylcaffeoyltartaric acid	Phenolic acids	-	Lmhn003246	3	99882.4	131985	120193	5005	9257.48	5989.84	48098.4	53554.3	42967.4	10.9824
1503	213.08	154.06	212.069	C10H12O5	[M+H]+	Eudesmic acid (3,4,5-trimethoxybenzoic acid)	Phenolic acids	118-41-2	pme3437	3	33065.5	23340	59701	23972.2	42641.8	37361.4	46460.8	37274.9	41591.9	11.0008
1504	331.08	287.05	330.074	C17H14O7	[M+H]+	Quercetin-3',4'-dimethyl ether	Flavonoids	3306-29-4	Lmcp004369	3	84201.4	69201.3	69314.8	53674.1	53299.2	101710	69207.5	84455.8	84185.6	11.007
1505	627.19	465.1	626.185	C28H34O16	[M+H]+	Hesperetin-8-C-glucoside-3'-O-glucoside	Flavonoids	-	pmb0618	3	2.51736e+07	2.79974e+07	2.05126e+07	8.66906e+06	7.4117e+06	6.15494e+06	1.21668e+07	1.4745e+07	1.48962e+07	11.0076
1506	482.32	341.31	481.317	C23H48NO7P	[M+H]+	LysoPE 18:0(2n isomer)	Lipids	-	pmb0880	2	71102.4	57195.9	58808.7	67642.8	76142.8	65850.7	58342.1	67359.3	54420.3	11.0503
1507	521.2	329.14	522.21	C26H34O11	[M-H]-	Manglieside D	Lignans and Coumarins	-	Jmzn003632	1	111802	125020	146676	2.05432e+06	2.48663e+06	1.43843e+06	620812	561166	497080	11.0561
1508	180.1	91.06	179.095	C10H13NO2	[M+H]+	L-Homophenylalanine	Amino acids and derivatives	943-73-7	MWS00123g	2	22992.3	10797.1	19171.7	25894.3	28336.8	31426.8	25051.6	20971.3	25951.4	11.0619
1509	267.07	191.06	268.079	C9H16O9	[M-H]-	Keto-Deoxy-Nonulonic acid	Organic acids	153666-19-4	MW0112794	3	640169	709062	802904	420601	499938	526571	525798	495451	611949	11.1013
1510	221.09	130.06	220.085	C11H12N2O3	[M+H]+	5-Hydroxy-DL-tryptophan(5-HTP)	Amino acids and derivatives	56-69-9	MWSprf117	1	684723	669819	641133	1.0303e+06	1.10621e+06	1.06123e+06	926742	972086	782127	11.1015
1511	153.06	123.05	154.063	C8H10O3	[M-H]-	Hydroxytyrosol	Phenolic acids	10597-60-1	MWSmce264	3	56628	46017	59393.7	122856	116050	113735	70783.3	88501.4	81410.6	11.1149
1512	155.07	95.05	154.063	C8H10O3	[M+H]+	3,4-Dimethoxyphenol	Phenolic acids	2033-89-8	MWSmce284	3	172841	188714	146915	256837	229219	188886	171902	159337	197859	11.1388
1513	489.23	59.01	490.239	C19H34N6O9	[M-H]-	Thr-Lys-Asn-Glu	Amino acids and derivatives	-	MW0157722	3	931700	1.13492e+06	1.04082e+06	3.33753e+06	2.08151e+06	2.30116e+06	2.00073e+06	1.64371e+06	1.66814e+06	11.263
1514	341.12	73.03	342.116	C12H22O11	[M-H]-	D-Cellobiose	Others	528-50-7	MWSmce203	1	662440	610904	681737	472849	499480	483751	515355	638543	546195	11.3115
1515	291.15	185.13	290.152	C17H22O4	[M+H]+	Tulipinolide	Terpenoids	24164-12-3	Smmp010590	3	458237	500774	629344	24937.7	22059.4	50408.5	293104	314851	251119	11.3135
1516	109.03	81.03	110.037	C6H6O2	[M-H]-	Hydroquinone	Phenolic acids	123-31-9	MA10014775	3	23543.1	26181.4	37557.9	12445	14937	13974.7	20393.8	20883.8	24948.7	11.3265
1517	94.03	66.03	95.0371	C5H5NO	[M-H]-	2-Hydroxypyridine	Alkaloids	142-08-5	pmf0290	3	140225	137039	143729	118450	117934	126894	124602	104638	130680	11.356
1518	237.18	109.1	236.178	C15H24O2	[M+H]+	1β-Hydroxy-α-cyperone	Terpenoids	-	Qmyp101224	2	736751	819901	841652	543209	701542	621399	650626	539586	670183	11.3584
1519	143.05	115.05	144.058	C10H8O	[M-H]-	2-Naphthol*	Phenolic acids	135-19-3	MWS1875	3	15434.4	13369.8	10947.4	13525.8	16484.7	13908.4	16395.2	13140.1	15715.2	11.3834
1520	829.28	325.11	828.275	C30H52O26	[M+H]+	Maltopentaose	Others	34620-76-3	MWSmce598	3	53345	43999.2	50844.9	15653.5	6070.4	6536.6	38618.8	34219.4	43016.8	11.3903
1521	661.18	353.09	662.186	C31H34O16	[M-H]-	1-O-rhamnose-3,4-Di-O-Caffeoyl Quinic Acid	Phenolic acids	-	Zbjn005212	2	300452	420955	567564	125738	153031	102666	116204	103938	130601	11.4148
1522	713.16	465.1	712.149	C30H32O20	[M+H]+	Quercetin-3-O-(6''-O-malonyl)glucosyl-5-O-glucoside	Flavonoids	-	pmb0706	1	732461	802883	698944	1.77362e+06	1.62378e+06	1.48327e+06	948361	1.06021e+06	1.19187e+06	11.4256
1523	385.21	367.2	384.205	C22H28N2O4	[M+H]+	voacangarine	Alkaloids	-	Wdgp004132	2	715797	760523	616625	895727	942492	959607	626785	667544	531937	11.4296
1524	405.15	241.07	404.147	C21H24O8	[M+H]+	5,6,7,8,3',4'-Hexamethoxyflavanone	Flavonoids	-	pmp000114	3	53045.4	44693.7	48658.8	43959.8	50113	27469.5	47818.8	38547.8	40696.4	11.4576
1525	625.18	317.07	624.169	C28H32O16	[M+H]+	Nitensoside B	Lignans and Coumarins	-	Hmlp004943	1	115010	85555.2	125880	1560170	581797	1.09131e+06	538664	521221	432076	11.4962
1526	443.19	59.01	444.2	C21H32O10	[M-H]-	Ebuloside	Terpenoids	-	Yajn003045	1	97473.1	78030.1	96206.6	100272	105843	106364	67129.3	84626.3	77251	11.5076
1527	168.06	94.06	167.058	C8H9NO3	[M+H]+	2-Amino-3-methoxybenzoic acid	Phenolic acids	3177-80-8	NK10253223	3	1.92444e+06	1.85135e+06	1.99596e+06	1.02792e+06	1.08059e+06	1.26267e+06	1.58048e+06	1.25848e+06	1.38505e+06	11.5216
1528	411.14	107.05	410.137	C23H22O7	[M+H]+	3,4β-Dihydro-15-dehydrolactucopicrin	Terpenoids	-	Cmjp002690	3	11649.7	7600.97	13585.6	213325	180362	316867	75728.6	91202.6	74559.4	11.5406
1529	487.34	425.34	488.35	C30H48O5	[M-H]-	2,3,23-Trihydroxyurs-12-en-28-oic acid (Asiatic acid)	Terpenoids	464-92-6	pmn001708	3	60575.8	62477.7	70370.9	4751.91	5722.35	12279.4	32448.3	33481.6	39967.1	11.5458
1530	565.16	529.13	564.148	C26H28O14	[M+H]+	Schaftoside	Flavonoids	51938-32-0	mws1660	2	53350	93788.2	199194	56238.9	115502	76106.1	131224	149823	119246	11.5472
1531	353.09	191.06	354.095	C16H18O9	[M-H]-	1-Caffeoylquinic acid	Phenolic acids	1241-87-8	mws0748	1	9.1209e+07	1.06733e+08	1.06888e+08	1.89871e+08	1.99739e+08	1.89999e+08	107356352	130300609	1.33654e+08	11.5644
1532	411.2	279.15	412.21	C21H32O8	[M-H]-	Sonchuside A	Terpenoids	111618-82-7	Zmsn002115	3	37907.9	50522.7	25322.1	56029.3	47811.8	61254.6	46775.4	47598.9	38326.4	11.6027
1533	207.14	151.07	206.131	C13H18O2	[M+H]+	Ligupleurol	Terpenoids	-	Zmtp004523	3	45010	87106.6	110049	60069.9	101479	73076.8	56345.1	58752.8	46898.2	11.6039
1534	179.07	92.03	180.079	C10H12O3	[M-H]-	Propyl 4-hydroxybenzoate	Phenolic acids	94-13-3	MWS2070	3	16465.9	14398.5	10938.5	16660	20758.6	19086	23965.5	30097.2	26163	11.6169
1535	245.19	86.1	244.179	C12H24N2O3	[M+H]+	L-Leucyl-L-Leucine	Amino acids and derivatives	3303-31-9	Lmhp002031	3	559470	274944	1.13543e+06	187641	233350	265546	312841	389199	330352	11.6237
1536	277.22	93.07	276.209	C18H28O2	[M+H]+	9,12-Octadecadien-6-Ynoic Acid	Lipids	61481-29-6	pmb1574	3	2.51474e+06	2.22998e+06	2.21934e+06	1.80983e+06	1.52663e+06	1.56312e+06	1.72766e+06	1.83437e+06	2.1536e+06	11.6329
1537	311.11	149.06	312.121	C15H20O7	[M-H]-	2-Acetyl-3-hydroxyphenyl-1-O-glucoside	Phenolic acids	-	Lmtn003441	3	211744	219991	271210	220839	196657	217017	211784	186082	235218	11.6462
1538	639.16	477	638.148	C28H30O17	[M+H]+	Chrysoeriol-7-O-(2''-O-glucuronyl)glucoside	Flavonoids	-	pmb0587	3	165546	424045	298762	321557	279104	314642	273794	306228	242305	11.6605
1539	487.17	341.11	488.174	C18H32O15	[M-H]-	Solatriose	Others	528-40-5	Lmmn000214	3	2152820	827061	1.09603e+06	1.98153e+06	1.97578e+06	2.04399e+06	1.39192e+06	1.1958e+06	1.51306e+06	11.7124
1540	277.11	185.1	276.1	C15H16O5	[M+H]+	Deoxymikanolide	Terpenoids	23753-57-3	Cmwp005154	3	113940	155969	144595	43652.4	37002.1	49687.4	76020.7	71601.6	89388.6	11.7223
1541	355.1	193.05	356.111	C16H20O9	[M-H]-	6-O-Feruloyl-β-D-glucose	Phenolic acids	137887-25-3	Zmhn002334	2	1.18926e+06	1.6419e+06	1.66881e+06	990426	1.00821e+06	1.0032e+06	965332	1.11664e+06	1.22281e+06	11.7464
1542	433.11	271.06	432.106	C21H20O10	[M+H]+	Sulfurein; Sulfuretin-6-O-glucoside	Flavonoids	531-63-5	Zbrp003982	2	1.29495e+07	9.60478e+06	1.27872e+07	4.41914e+06	4.9321e+06	4.59265e+06	8.92577e+06	7.0654e+06	7.84904e+06	11.7535
1543	298.11	166.07	297.107	C11H15N5O5	[M+H]+	N7-Methylguanosine	Nucleotides and derivatives	20244-86-4	pmb0197	3	220974	270057	272880	117284	109635	109731	161043	150088	188132	11.7677
1544	435.13	315.09	436.137	C21H24O10	[M-H]-	Phloretin-4'-O-glucoside (Trilobatin)	Flavonoids	4192-90-9	Lmfn004093	3	64604.1	55258.2	57759.5	199698	250250	243738	114967	115560	93193.4	11.8115
1545	213.02	96.97	214.024	C5H11O7P	[M-H]-	2-Deoxyribose-1-phosphate*	Nucleotides and derivatives	17210-42-3	pmb2507	3	948308	985890	921409	1.09278e+06	1.08e+06	1.13896e+06	963113	994011	1.19234e+06	11.8484
1546	131.07	85.07	132.079	C6H12O3	[M-H]-	6-Hydroxyhexanoic acid	Organic acids	1191-25-9	mws0972	3	154629	171556	156613	776988	833160	882302	336028	386660	426723	11.8626
1547	963.27	801.23	962.254	C40H50O27	[M+H]+	Isorhamnetin-3-O-rutinoside-7-O-(2''-O-glucosyl)glucuronate	Flavonoids	-	Hmmp002240	3	418450	620947	464328	174425	173670	375686	639916	621486	510405	11.8627
1548	267.16	123.08	266.152	C15H22O4	[M+H]+	Artemin	Terpenoids	22149-38-8	Qmqp102529	3	157663	98654.4	103725	104756	95799.2	123319	109789	125060	98748	11.8819
1549	448.25	307.23	447.239	C21H38NO7P	[M+H]+	LysoPE 16:3	Lipids	-	Lmhp007836	3	18292.7	18566.8	24575.2	29198.7	22804.5	23088.3	18663.9	16292.5	20697.7	11.8845
1550	318.18	188.07	317.174	C17H23N3O3	[M+H]+	Ile-Trp; Isoleucyl-Tryptophan	Amino acids and derivatives	13589-06-5	Zmqp003920	2	171167	176720	132322	141508	61001.4	55624.2	86535.3	106144	87344.6	11.8866
1551	137.06	119.05	138.068	C8H10O2	[M-H]-	Tyrosol; 4-Hydroxyphenylethanol	Phenolic acids	501-94-0	mws2368	3	294027	331577	299931	166157	165674	160432	201415	230314	256003	11.9129
1552	500.28	359.26	499.27	C25H42NO7P	[M+H]+	LysoPE 20:5	Lipids	-	Lmhp008688	2	11940.8	14409.8	10628.3	13803	17265.5	14729.8	15413.9	13985.7	12117.7	11.9445
1553	307.08	161.02	308.09	C15H16O7	[M-H]-	7-Hydroxycoumarin-O-rhamnoside	Lignans and Coumarins	-	pmb2601	3	276577	282360	272720	219919	266241	211136	318004	256381	264785	11.9464
1554	277.1	148.06	276.096	C10H16N2O7	[M+H]+	L-α-Glutamyl-L-Glutamic Acid	Amino acids and derivatives	3929-61-1	pmb0034	3	208921	221260	234725	955525	978083	909888	488266	609560	603489	12.0514
1555	457.2	209.15	456.2	C22H32O10	[M+H]+	3-Hydroxy-Beta-Ionone 3-(6''-Malonyl)Glucoside	Others	-	Wagp005508	3	9.26972e+06	9.02254e+06	9.77669e+06	8.9946e+06	8.89275e+06	7.15251e+06	8.62014e+06	1.04294e+07	8.42403e+06	12.072
1556	727.17	479.11	726.164	C31H34O20	[M+H]+	Isorhamnetin-3-O-(6''-malonyl)glucoside-7-O-glucoside	Flavonoids	-	Hmcp001658	2	301523	391309	252603	786828	382722	703129	333497	399882	423856	12.1347
1557	250.09	88.04	251.101	C9H17NO7	[M-H]-	N-(1-Deoxy-1-fructosyl)Alanine	Nucleotides and derivatives	-	Wayn000369	1	20209550	21948230	5.15512e+06	5.19994e+06	4.70087e+06	5.66195e+06	5.67777e+06	5.49561e+06	4.49937e+06	12.1422
1558	170.09	124.09	169.085	C7H11N3O2	[M+H]+	1-Methylhistidine	Amino acids and derivatives	332-80-9	MWS0933	3	164410	249432	270631	310235	310266	273371	256442	306421	244599	12.1912
1559	509.13	347.08	508.122	C23H24O13	[M+H]+	Okanin-4'-(6''-O-acetyl)glucoside	Flavonoids	-	Zmgp004436	3	1121065	624983	686709	1.02488e+06	1.0736e+06	1.07058e+06	943209	738139	871971	12.2329
1560	181.05	109.03	182.058	C9H10O4	[M-H]-	3,4-Dihydroxybenzoic Acid Ethyl Ester (Protocatechuic acid ethyl ester)	Phenolic acids	3943-89-3	mws0160	2	5658.83	12949	14905.8	324099	300757	288757	113416	145117	131829	12.2342
1561	197.05	153.06	198.053	C9H10O5	[M-H]-	4-Hydroxy-3-methoxymandelate	Phenolic acids	55-10-7	pmb2497	3	45614.6	46096.4	42084.7	75179.9	79617.8	68114.5	47624	52188.3	60532.7	12.2472
1562	463.12	301.07	462.116	C22H22O11	[M+H]+	Pratensein-7-O-glucoside	Flavonoids	36191-03-4	Lmmp002795	3	543170	622324	604964	218454	281605	323436	571156	502885	643141	12.2532
1563	282.15	135.08	281.142	C18H19NO2	[M+H]+	N-(4-methoxyphenethyl)cinnamamide	Alkaloids	-	Wagp009430	2	46798.3	50083	41383.4	15729.9	12368.4	19537.8	30753.9	33462.8	26158.5	12.2573
1564	391.16	179.07	390.153	C17H26O10	[M+H]+	Loganin	Terpenoids	18524-94-2	Cmjp004550	3	181722	260483	256684	88609.9	59489	50216.3	172357	149155	135299	12.2967
1565	269.06	136.04	268.055	C8H16N2O4S2	[M+H]+	L-Homocystine	Amino acids and derivatives	626-72-2	pme2890	3	41835.5	41583.6	40225.1	36003.6	27731.8	38473.5	51070.8	39888.1	45238.8	12.3198
1566	167.11	93.07	166.099	C10H14O2	[M+H]+	Rhododendrol	Phenolic acids	501-96-2	Lmdp003146	2	592187	665740	864285	1.15966e+06	898624	1.05471e+06	866087	731455	936838	12.3503
1567	231.14	159.08	230.13	C15H18O2	[M+H]+	Spirovirgafuran	Terpenoids	-	Latp006450	2	379525	555163	583978	9	9	9	433767	507449	398882	12.408
1568	164.04	120.05	165.043	C8H7NO3	[M-H]-	2-(Formylamino)benzoic acid	Phenolic acids	3342-77-6	pme3083	3	53303.9	60375.5	77372	52068.7	51443.2	59501.3	62058	48947.8	60203.3	12.4315
1569	247.13	157.1	246.126	C15H18O3	[M+H]+	Inunal	Terpenoids	-	Zjxp110328	3	461515	464652	477749	21834.1	32125	18905.8	282410	228648	289236	12.4401
1570	695.15	287.06	694.138	C30H30O19	[M+H]+	Luteolin-7-O-(6''-malonyl)glucuronide-5-O-rhamnoside	Flavonoids	-	Hmjp003248	2	241875	428810	585848	1.06257e+06	1.08685e+06	1.26626e+06	692421	876908	856224	12.501
1571	575.35	279.2	516.335	C33H44N2O3	[M+CH3COOH-H]-	Dendrocrepine*	Alkaloids	51020-39-4	pmn001497	1	127980	388895	248698	254455	254930	432638	179068	181070	222070	12.5057
1572	355.1	163.04	354.095	C16H18O9	[M+H]+	Magnolioside	Lignans and Coumarins	20186-29-2	Lcyp000676	1	1.26571e+07	1.49942e+07	1.5751e+07	7.62266e+06	8.09207e+06	9.22694e+06	1.10661e+07	1.24814e+07	9.70777e+06	12.5116
1573	154.05	136.04	153.043	C7H7NO3	[M+H]+	3-Hydroxyanthranilic acid	Alkaloids	548-93-6	mws0596	3	202833	151431	172944	114740	107729	91829.5	182217	142976	155375	12.5216
1574	387.2	225.14	386.194	C19H30O8	[M+H]+	Icariside B1	Terpenoids	109062-00-2	Cmyp003257	3	737340	643291	688692	282542	527645	283189	378996	472644	387551	12.5344
1575	269.1	101.02	270.11	C13H18O6	[M-H]-	Benzyl glucoside	Phenolic acids	4304-12-5	mws1297	2	300320	150828	305330	344272	291363	318906	196111	244909	201041	12.552
1576	341.09	179.04	342.095	C15H18O9	[M-H]-	Grevilloside Q	Others	1708967-64-9	Lman002117	3	1.33427e+06	1.42132e+06	1.47158e+06	2.14263e+06	2.37683e+06	2.29355e+06	1.33063e+06	1.67926e+06	1.65771e+06	12.5562
1577	145.01	57.03	146.022	C5H6O5	[M-H]-	2-Methyl-3-oxosuccinic acid	Organic acids	-	Lmgn000224	3	16641.5	23629.1	22036.7	45440	38178.3	31016.4	36217.6	28876.3	29863.5	12.5873
1578	167.02	124.01	168.028	C5H4N4O3	[M-H]-	Uric acid	Nucleotides and derivatives	69-93-2	Cmdn000784	3	38454.8	39854.5	39220.1	10753	7044.52	10623.1	21258.4	16502.8	18709.8	12.6427
1579	584.28	325	583.268	C34H37N3O6	[M+H]+	N',N'',N'''-p-Coumaroyl-cinnamoyl-caffeoyl spermidine	Alkaloids	-	pmb0492	3	501486	606856	574000	501958	533038	585420	537003	431008	545570	12.6481
1580	327.23	283.24	328.24	C22H32O2	[M-H]-	Cis-4,7,10,13,16,19-Docosahexaenoic Acid	Lipids	6217-54-5	mws0371	3	36045	40991	48646.5	48632	50418.5	40226.6	52790.3	40854.1	47959.9	12.7203
1581	449.24	233.15	448.231	C21H36O10	[M+H]+	Atractyloside A	Terpenoids	126054-77-1	MWSmce630	3	108236	99270.6	129821	138482	128745	146007	125010	102219	99910.9	12.7218
1582	753.23	205.05	754.232	C34H42O19	[M-H]-	3,6'-Disinapoylsucrose	Phenolic acids	139891-98-8	MWSslk184	3	533.32	3340	1595.18	11660.7	20280.4	33438	14188.8	16823.7	13178.4	12.7766
1583	681.17	287.05	680.159	C30H32O18	[M+H]+	Luteolin-7-O-(6''-malonyl)glucoside-5-O-rhamnoside	Flavonoids	-	Hmlp003185	3	258575	185125	185125	1.67268e+06	955480	1.06002e+06	934730	882730	1121065	12.794
1584	517.13	269.09	516.127	C25H24O12	[M+H]+	Formononetin-7-O-(6''-Malonyl)glucoside	Flavonoids	-	Zmdp005767	3	149531	159102	164321	128039	140656	192132	145202	112985	123994	12.8543
1585	757.22	287.06	756.211	C33H40O20	[M+H]+	Kaempferol-3-O-neohesperidoside-7-O-glucoside*	Flavonoids	-	pmp001105	3	41383.8	44596.1	40676.1	396901	393999	456473	196834	229880	255256	12.8868
1586	425.18	263.13	424.173	C21H28O9	[M+H]+	Chloranoside A	Terpenoids	-	Lmjp004009	3	3185235	3678585	3388175	146745	159287	131735	2868610	2357695	2273000	12.89
1587	549.2	387.15	550.205	C27H34O12	[M-H]-	5'-Methoxymatairesinoside	Lignans and Coumarins	1691201-82-7	Hmln002355	2	7.52566e+06	8.23912e+06	8.73657e+06	2.52564e+06	2.5521e+06	2.60031e+06	4.11617e+06	5.01828e+06	5.3079e+06	12.9108
1588	359.13	197.08	360.142	C16H24O9	[M-H]-	7-Deoxyloganic acid	Terpenoids	22487-36-1	Hmmn003964	2	24341.2	73355	31473.8	122955	117012	114048	78994.5	61024.9	68950.7	12.9285
1589	151.06	59	152.069	C5H12O5	[M-H]-	Xylitol	Others	87-99-0	pme0513	3	35520.4	45523.1	55065	36218.2	32802.2	34004.9	44481	43074.1	34718.9	12.9474
1590	519.08	300	520.085	C23H20O14	[M-H]-	Quercetin-3-O-(2''-O-acetyl)glucuronide	Flavonoids	-	pmn001644	3	1.13301e+06	1.09548e+06	1.19253e+06	213862	235011	224933	625857	520364	674899	13.0086
1591	289.25	157.16	290.261	C20H34O	[M-H]-	cis-Abienol	Terpenoids	17990-16-8	pmf0314	3	23636.1	38212.8	43760.9	25196.6	25205.6	22757.1	27746.3	23964.2	31147.5	13.0102
1592	691.18	353.09	692.195	C32H36O17	[M-H]-	1-O-(6'-O-feruloyl)glucoside-3-O-Caffeoyl Quinic Acid	Phenolic acids	-	Zbjn003801	2	79473.5	116773	105018	43464.1	18307.9	12586.2	51061.8	66449.9	59465.9	13.0609
1593	329.09	167.03	330.095	C14H18O9	[M-H]-	Woodorien	Others	155112-92-8	Wcgn003981	2	2.68396e+06	2.35927e+06	2.65846e+06	5.67693e+06	4.81846e+06	5.09864e+06	3.81503e+06	2.93035e+06	3.42032e+06	13.0791
1594	573.29	513.27	574.299	C28H46O12	[M-H]-	Tricalysioside O	Terpenoids	874332-47-5	Lcsn000622	1	1.16792e+06	1.33156e+06	1.09318e+06	259806	229225	266458	781713	944583	741077	13.0946
1595	228.1	112.05	227.091	C9H13N3O4	[M+H]+	2'-Deoxycytidine	Nucleotides and derivatives	951-77-9	pme1194	2	202100	322729	314306	66396.6	60202.4	101643	175494	134743	158226	13.0989
1596	519.19	357.13	518.179	C26H30O11	[M+H]+	Phellodendroside	Flavonoids	40451-69-2	pmp000530	3	424911	494308	370678	207810	290300	281284	339129	337421	266845	13.1173
1597	221.19	119.08	220.183	C15H24O	[M+H]+	Caryophyllenol II(ISO-1)	Terpenoids	-	Wbmp007873	1	1.40718e+06	1.49582e+06	1.46906e+06	1.78619e+06	1.74032e+06	1.7964e+06	1.4624e+06	1.48436e+06	1.83522e+06	13.124
1598	337.09	163.04	338.1	C16H18O8	[M-H]-	4-O-p-Coumaroylquinic acid	Phenolic acids	32451-86-8	pma6460	3	70167.4	84078.8	82895.2	77515.8	86737.4	55718.6	72278.9	72285.6	56991.5	13.14
1599	279.16	149.02	278.152	C16H22O4	[M+H]+	Diisobutyl phthalate	Phenolic acids	84-69-5	Lmxp011770	1	4.04764e+06	3.34348e+06	3.14982e+06	3.81218e+06	3.66636e+06	3.47936e+06	3.84616e+06	4.02634e+06	3.11725e+06	13.14
1600	468.31	327.29	467.301	C22H46NO7P	[M+H]+	LysoPE 17:0	Lipids	-	Lmhp010162	2	1.02683e+06	938986	890171	2.06787e+06	2.56052e+06	1.99986e+06	2.26562e+06	2.03292e+06	2.63665e+06	13.1719
1601	631.14	469.11	632.138	C29H28O16	[M-H]-	1,5-O-dicaffeoyl-3-O-maloyl-quinic acid*	Phenolic acids	-	Waxn004840	2	3.73852e+06	4.7054e+06	3.94627e+06	258238	304462	355538	1.63741e+06	2.12002e+06	2.02414e+06	13.2573
1602	595.17	433.12	594.159	C27H30O15	[M+H]+	Vitexin-2''-O-galactoside	Flavonoids	-	Zmjp003291	1	1.62937e+07	1.65335e+07	1.43286e+07	2.0903e+06	4716865	2.23144e+06	9.50036e+06	7.35413e+06	9.13785e+06	13.2601
1603	755.21	271.06	754.196	C33H38O20	[M+H]+	Apigenin-7-O-rutinoside-4'-O-glucuronide	Flavonoids	-	Hmmp002474	3	106672	126350	140320	102612	154819	53350	132852	107659	139858	13.3561
1604	123.05	93.04	124.052	C7H8O2	[M-H]-	Salicyl Alcohol	Phenolic acids	90-01-7	MWSmce274	3	47912.5	45396.1	48907.3	38523.8	34353.9	34880.3	37592.3	32854.2	42981.3	13.4016
1605	339.25	121.1	338.246	C20H34O4	[M+H]+	5,6-DiHETrE[(±)5,6-dihydroxy-8Z,11Z,14Z-eicosatrienoic acid]	Lipids	213382-49-1	MWS2673	3	58078.9	60242.8	60252.1	67086.7	57675.4	51395.8	53319.2	48760.5	63220.7	13.4169
1606	389.22	191.14	388.21	C19H32O8	[M+H]+	(6R,9S)-3-Oxo-α-ionol-β-D-glucopyranoside	Terpenoids	-	Qmyp101201	2	79345.8	107786	78198	198115	190897	219771	126093	122693	155618	13.4329
1607	347.08	332.05	346.069	C17H14O8	[M+H]+	3,3',5,7-Tetrahydroxy-4',6-Dimethoxyflavone; (Laciniatin)	Flavonoids	74161-28-7	Hmgp003163	2	681161	708941	656589	1.61267e+06	1.69317e+06	1.46516e+06	897646	922349	1.14023e+06	13.5292
1608	631.14	469.11	632.138	C29H28O16	[M-H]-	1,4-O-dicaffeoyl-3-O-maloyl-quinic acid*	Phenolic acids	-	Waxn005042	2	3.40106e+06	3.39898e+06	3.82786e+06	404056	462159	442876	1.37132e+06	1.73249e+06	1.77034e+06	13.5569
1609	371.1	179.1	372.106	C16H20O10	[M-H]-	Quinacyl syringic acid	Phenolic acids	-	pmb3317	3	107358	141561	133965	250231	267870	250078	114449	124842	148676	13.5689
1610	223.21	149.13	222.198	C15H26O	[M+H]+	Enantio-7(11)eudesmen-4-ol	Terpenoids	186374-63-0	Jmcp007378	3	752584	634223	762037	345332	316423	213562	620654	658384	503676	13.5747
1611	455.35	455.35	456.36	C30H48O3	[M-H]-	3-Hydroxyolean-12-en-28-oic acid (Oleanolic acid)	Terpenoids	508-02-1	mws1389	2	781809	774370	929731	384446	366466	339794	536458	600472	702099	13.6261
1612	244.09	112.05	243.085	C9H13N3O5	[M+H]+	Cytarabine	Nucleotides and derivatives	147-94-4	ML10180524	1	4.31155e+06	3.2048e+06	6.32919e+06	5.48933e+06	6.57027e+06	6.01398e+06	5.86883e+06	4.65564e+06	4.68484e+06	13.6527
1613	575.35	279.2	516.335	C33H44N2O3	[M+CH3COOH-H]-	Isodendrocrepine*	Alkaloids	50906-94-0	pmn001498	1	163916	203184	538506	195947	477749	157411	178600	139678	179443	13.6936
1614	357.3	265.25	356.293	C21H40O4	[M+H]+	1-Oleoyl-Sn-Glycerol	Lipids	129784-87-8	pmb0296	3	112517	96674	70727.2	26725.1	39127	46413.5	53175.5	69419	58499.4	13.718
1615	741.23	579.18	742.232	C33H42O19	[M-H]-	Naringenin-7-O-Rutinoside-4'-O-glucoside	Flavonoids	-	Lmzn001875	3	91401.7	71690	96653.6	52958.2	95535.7	68425.1	99911.7	102885	79065.2	13.8147
1616	303.05	125.02	304.058	C15H12O7	[M-H]-	Taxifolin(Dihydroquercetin)	Flavonoids	480-18-2	mws0044	3	237288	264589	266841	57777	63079.3	58396.5	156312	189417	206292	13.8175
1617	285.22	285.22	286.23	C20H30O	[M-H]-	Isopimaradieneone*	Terpenoids	-	Zaxn007230	2	568306	502038	549762	309839	234555	325710	329665	435964	385581	13.8567
1618	325.09	145.03	326.1	C15H18O8	[M-H]-	1-O-p-Coumaroyl-β-D-glucose	Phenolic acids	7139-64-2	Lmsn003111	2	23165.4	65938.7	61432.8	54792.1	34024.6	54588.7	27399.2	35975.4	30479.1	13.887
1619	299.04	167.03	300.048	C12H12O9	[M-H]-	Vnilloyltartaric acid	Phenolic acids	-	Lmhn001386	3	112514	129743	125325	9439.47	7540	9153.97	67394.8	50946.1	61458.4	13.8984
1620	237.04	121.03	238.048	C11H10O6	[M-H]-	Benzoylmalic acid	Phenolic acids	22138-51-8	Lmhn003240	3	43585.3	66405.8	53561.5	8340	22967.2	22852	30964.8	26053	23589.5	13.9742
1621	301.07	286.05	300.063	C16H12O6	[M+H]+	3'-O-methylorobol(ISO1)	Others	-	Lssp210438	3	1.29779e+07	1.31804e+07	1.20711e+07	1.6242e+07	1.78137e+07	1.58253e+07	1.46023e+07	1.10779e+07	1.37477e+07	13.9886
1622	771.5	609.45	770.497	C45H70O10	[M+H]+	Monogalactosyldiacylglycerol	Lipids	-	Sazp010264	1	12652.3	6133.76	52752.1	24050.8	8487.49	5527.22	10288.6	8970	7768.38	13.9924
1623	147.03	87.01	148.037	C5H8O5	[M-H]-	L-Citramalic acid	Organic acids	6236-09-5	pmb2826	3	980375	1.10664e+06	1.01447e+06	1.3886e+06	1.40947e+06	1.33557e+06	956983	1.14246e+06	1.26958e+06	13.9986
1624	280.26	81.07	279.256	C18H33NO	[M+H]+	octadecadienoic acid amide	Alkaloids	-	Zahp012577	1	7.22012e+06	9.63994e+06	8.57585e+06	3.45449e+06	2.64634e+06	3.9146e+06	6.93826e+06	5.38624e+06	5.6097e+06	14.035
1625	315.11	135.04	316.116	C14H20O8	[M-H]-	3,4-dihydroxyphenylethanol-β-D-glucopyranoside	Phenolic acids	-	Jmwn002172	3	103248	105361	95761.7	102922	108319	110780	72781.2	65602	86371.6	14.08
1626	255.09	93.03	256.095	C12H16O6	[M-H]-	Phenyl-beta-D-glucoside	Phenolic acids	1464-44-4	MWS1888	3	48894.6	54284.7	36959.8	13369.2	30931.1	15258.1	42577.8	34842.3	32756.1	14.0899
1627	161.06	115.05	160.052	C10H8O2	[M+H]+	6-MethylCoumarin	Lignans and Coumarins	92-48-8	mws0987	3	323934	359990	373880	98982.4	68213.3	141372	261832	281928	212676	14.1298
1628	331.1	108.02	332.111	C14H20O9	[M-H]-	Leonuriside A	Phenolic acids	121748-12-7	Smcn000644	2	57206.8	68214.2	68489.3	41051.2	51109.1	52148	59673.5	45378.9	49936.3	14.134
1629	279.13	120.08	278.127	C14H18N2O4	[M+H]+	Phe-Hyp	Amino acids and derivatives	90965-82-5	MWS201483	3	286466	270957	170926	418923	366578	196902	433328	443491	339494	14.1414
1630	193.05	134.04	194.058	C10H10O4	[M-H]-	Ferulic acid	Phenolic acids	537-98-4	mws0014	3	135166	144922	160693	122066	103896	123838	113934	117822	146672	14.1782
1631	287.08	125.02	288.084	C12H16O8	[M-H]-	Phloroglucinol-1-O-β-D-glucopyranoside	Phenolic acids	-	Hmhn000927	2	230864	242717	207593	95708.9	119396	99079.7	140273	163147	122786	14.2465
1632	153.05	136.03	152.045	C4H4N6O	[M+H]+	8-Azaguanine	Nucleotides and derivatives	134-58-7	MWS2984	2	2.58918e+06	2.54708e+06	3.43533e+06	1.39731e+06	2.82631e+06	2.37721e+06	2.08883e+06	2.73688e+06	2.66945e+06	14.2607
1633	265.14	187.11	264.136	C15H20O4	[M+H]+	Artecalin	Terpenoids	-	Qmqp102532	2	246985	208071	255723	254181	273990	267168	267199	219004	204476	14.261
1634	551.18	389.12	550.169	C26H30O13	[M+H]+	Demethylnobiletin 5-O-Glucoside	Flavonoids	-	Wagp006264	1	65252.8	67758	82894.5	180944	256974	182417	121213	92135	100703	14.2734
1635	433.04	301	434.048	C19H14O12	[M-H]-	Ellagic acid-4-O-Xyloside	Tannins	139163-18-1	Lmsn002494	3	106872	106602	101041	138577	160230	134388	100789	133703	113324	14.3281
1636	773.21	303.05	772.206	C33H40O21	[M+H]+	Quercetin-3-O-sophoroside-7-O-rhamnoside	Flavonoids	-	Lmsp002982	3	72636.4	43531.3	83365	179829	195200	232323	89364	86063.8	111336	14.3715
1637	447.13	285.08	446.121	C22H22O10	[M+H]+	Prunitrin	Flavonoids	154-36-9	Lcyp000677	3	35217.3	64993.2	35604	2.93579e+06	3.57097e+06	3.34861e+06	1.64541e+06	1.55923e+06	2.03225e+06	14.4322
1638	237.19	135.12	236.178	C15H24O2	[M+H]+	Curcumol	Terpenoids	4871-97-0	MWSmce642	2	443727	509359	489785	103752	98579.5	102320	318280	237744	284323	14.4342
1639	521.2	359.15	522.21	C26H34O11	[M-H]-	Isolariciresinol-9'-O-glucoside	Lignans and Coumarins	63358-12-3	Lmmn002274	2	133761	123931	154934	141291	80361.9	142090	114140	111808	143844	14.4899
1640	531.15	177.06	530.142	C26H26O12	[M+H]+	3,4-O-Dicaffeoylquinic Acid Methyl Ester*	Phenolic acids	-	Lmjp003731	3	185358	185232	237200	103946	77240.7	61426.2	159967	122267	129830	14.5204
1641	579.15	287.06	578.142	C30H26O12	[M+H]+	Kaempferol-3-O-(4''-p-coumaroyl)rhamnoside	Flavonoids	-	Lmmp006709	3	104959	107575	94314.4	46440.4	47539.4	46601.8	72319.6	68374.8	89428.3	14.59
1642	465.1	303.1	464.096	C21H20O12	[M+H]+	6-Hydroxykaempferol-7-O-glucoside	Flavonoids	-	pmp001309	1	1.65272e+07	2.69563e+07	2.69098e+07	14988545	1.40584e+07	1.61433e+07	2.24007e+07	2.14174e+07	1.68507e+07	14.6443
1643	578.34	279.23	579.354	C28H54NO9P	[M-H]-	2-(2,3-dihydroxypropoxy)-3-(((2-(dimethylamino)ethoxy)(hydroxy)phosphoryl)oxy)propyl (11Z,14Z)-octadeca-11,14-dienoate*	Lipids	-	Waln011009	1	7.47314e+06	4.91357e+06	6.35363e+06	4.42416e+06	5.14366e+06	4.23753e+06	4.43634e+06	5.78242e+06	4.63544e+06	14.6734
1644	503.16	179	504.169	C18H32O16	[M-H]-	Raffinose	Others	512-69-6	pme2125	3	3.93318e+06	4.61774e+06	4.7674e+06	1.71146e+06	1.9421e+06	2.31393e+06	2.45255e+06	3.21037e+06	2.57537e+06	14.8114
1645	183.06	165.05	182.058	C9H10O4	[M+H]+	3,4-Dimethoxybenzoic acid; Veratric acid	Phenolic acids	93-07-2	MWSmce229	3	86076.8	70020	69609	155349	224338	228843	130255	139158	103738	14.8136
1646	126.03	96.97	125.024	C2H8NO3P	[M+H]+	2-Aminoethylphosphonate	Others	2041-14-7	pmb0302	3	606295	688330	735230	251895	253565	238540	479145	497540	373830	14.8278
1647	625.18	301.6	624.169	C28H32O16	[M+H]+	Chrysoeriol-7,4'-di-O-glucoside	Flavonoids	-	pmb0603	3	55398.8	87759.2	98730.7	397983	411132	433412	242330	259772	193433	14.8333
1648	311.18	149.1	310.178	C17H26O5	[M+H]+	Blumeaene L	Terpenoids	-	Zmap008189	3	51769.8	57710.1	82301.1	12575.3	13814.7	35611.9	45955.8	40051.2	53844.9	14.8456
1649	163.04	119.05	164.047	C9H8O3	[M-H]-	2-Hydroxycinnamic acid*	Phenolic acids	583-17-5	Lmmn001643	3	188258	236615	217962	92368.1	121939	108898	118859	139902	160415	14.871
1650	345.16	165.09	346.163	C16H26O8	[M-H]-	Kankanoside P	Terpenoids	-	Cmrn003066	1	28007.5	43332.1	35474.7	53321.2	43885.7	61444.8	40961.3	31624.5	42158.5	15.0788
1651	192.07	56.05	191.062	C7H13NO3S	[M+H]+	N-Acetyl-L-Methionine	Amino acids and derivatives	65-82-7	MWSslk140	3	43691.7	40377.1	31313.9	29484.1	39539.8	27375.6	35902.9	29493.7	40007.3	15.0813
1652	193.08	105.07	192.079	C11H12O3	[M+H]+	Eugenyl formate	Others	-	Lhhp120823	1	1.25529e+06	1.249e+06	1.29739e+06	722416	654189	645150	907950	929369	698237	15.1104
1653	339.09	177.05	338.079	C19H14O6	[M+H]+	O-Feruloyl 3-hydroxycoumarin	Lignans and Coumarins	-	pmb1207	3	160581	139032	202050	73567.3	78681.9	44731.1	99615.5	132426	129779	15.1128
1654	148.09	74.02	147.089	C6H13NO3	[M+H]+	4-Hydroxy-L-Isoleucine	Amino acids and derivatives	781658-23-9	MWSmce190	3	254609	213043	203876	198474	270576	178731	249409	271203	199711	15.2609
1655	223.06	190.03	222.053	C11H10O5	[M+H]+	Umckalin (7-hydroxy-5,6-dimethoxycoumarin)	Lignans and Coumarins	43053-62-9	Lmjp002764	3	112870	112817	166770	28584.8	20860	35010	67990	56237.6	76690	15.3258
1656	505.1	300.03	506.106	C23H22O13	[M-H]-	Quercetin-3-O-(6''-O-acetyl)galactoside	Flavonoids	-	Hmln002199	1	1.32154e+07	1.3969e+07	1.34604e+07	1.35175e+07	1.32349e+07	1.30695e+07	9.41021e+06	1.27705e+07	1.18903e+07	15.3427
1657	625.18	607.17	624.169	C28H32O16	[M+H]+	Chrysoeriol-6,8-di-C-glucoside	Flavonoids	-	pmp000127	2	922618	958050	1.25547e+06	782265	945580	797460	782925	926844	682662	15.391
1658	265.14	125.1	266.152	C15H22O4	[M-H]-	1β,9β-dihydroxy-4αH-eudesmane-5,11(13)-dien-12-oic acid	Terpenoids	-	Jmcn007353	3	85290.8	75368.2	88393.4	16496.5	43301.5	38597	61196.8	44889.2	52689	15.4111
1659	193.05	91.05	192.042	C10H8O4	[M+H]+	5,7-Dihydroxy-4-methylcoumarin	Lignans and Coumarins	2107-76-8	MWSmce221	3	445222	289483	468426	327045	391005	276261	337128	460576	399394	15.4686
1660	391.28	149.02	390.277	C24H38O4	[M+H]+	Bis(2-ethylhexyl)phthalate*	Phenolic acids	117-81-7	Lmwp011196	3	4341.41	19299.2	15150.6	2735.54	29205.9	12819.3	14704.7	11669.3	11094.6	15.5311
1661	285.22	285.22	286.23	C20H30O	[M-H]-	Pimaradienone*	Terpenoids	-	Zaxn007436	2	402811	1.11511e+06	516324	274093	842004	265458	281853	365687	380722	15.5432
1662	149.1	121.06	148.088	C10H12O	[M+H]+	3,5-Dimethyl-2,3-dihydrobenzofuran	Others	-	Latp011219	3	2.71543e+07	3.36044e+07	3.51319e+07	3.52395e+07	2.99165e+07	3.37941e+07	3.16748e+07	2.77798e+07	3.77776e+07	15.5484
1663	128.04	82.03	129.043	C5H7NO3	[M-H]-	5-Oxoproline	Amino acids and derivatives	149-87-1	MWS0813	1	237372	241689	255874	753078	743718	916641	528425	413961	563100	15.5522
1664	151.04	107.05	152.047	C8H8O3	[M-H]-	3-Methoxybenzoic acid	Phenolic acids	586-38-9	MWS3149	3	96166.9	127670	122122	135938	124390	126722	107491	98282.9	132175	15.557
1665	349.09	187.03	350.094	C16H18N2O5S	[M-H]-	Indole-3-cyano-2-O-glucoside	Alkaloids	-	Zmbn005559	3	23340	24832.2	75306.7	38246.9	41479.4	35555.6	54947.2	40134.7	47394.8	15.5957
1666	609.18	463.08	608.153	C31H28O13	[M+H]+	Hispidulin-7-O-(6''-O-p-Coumaroyl)Glucoside	Flavonoids	-	Hmgp002121	3	21543.1	7060.98	5005	4.44386e+06	4.39892e+06	4.45681e+06	2.4198e+06	2.02176e+06	2.77166e+06	15.6041
1667	523.22	361.16	524.226	C26H36O11	[M-H]-	Javanicolide C	Terpenoids	-	Wbkn004126	1	1.5258e+06	1.69887e+06	1.45724e+06	6.35071e+06	6.51131e+06	6.02162e+06	2.93759e+06	3.47176e+06	4.02753e+06	15.6657
1668	204.03	160.04	205.037	C10H7NO4	[M-H]-	4,8-Dihydroxyquinoline-2-carboxylic acid	Organic acids	59-00-7	Zmtn001464	3	187020	224784	271484	263027	251659	246231	190384	232431	171789	15.6747
1669	118.09	101.06	117.079	C5H11NO2	[M+H]+	5-Aminovaleric acid	Organic acids	660-88-8	pme0120	3	65181.3	50360.6	59429.2	39685.5	50108	51565.4	37940.3	49892.4	38915.1	15.7093
1670	152.07	107.05	151.063	C8H9NO2	[M+H]+	4-methoxybenzamide	Alkaloids	3424-93-9	Wbmp001002	2	1.57175e+06	1.92061e+06	2.08221e+06	1.96442e+06	1.75935e+06	1.7306e+06	1.39756e+06	1.91887e+06	1.65803e+06	15.7197
1671	261.04	78.96	262.045	C6H15O9P	[M-H]-	Sorbitol-6-phosphate	Others	20479-58-7	Zmpn000095	3	58625	75598.2	75609.8	125114	111730	106739	110169	112232	144652	15.8077
1672	343.15	215.07	342.147	C20H22O5	[M+H]+	Moxartenolide	Terpenoids	182267-25-0	pmp000005	1	5.43944e+06	6.03767e+06	6.49211e+06	41899.5	52461.2	50678.8	3.74074e+06	3.92973e+06	2.88205e+06	15.8742
1673	429.21	249.15	428.205	C21H32O9	[M+H]+	Sonchuside F	Terpenoids	-	Lkmp122405	2	143972	131735	112822	80353.6	195177	188284	93493.3	98215	71883.5	15.9786
1674	423.09	261.04	422.085	C19H18O11	[M+H]+	1,5-dihydroxy ketone-6 murine O-β-D-glucoside	Others	-	Lssp210280	3	134164	101531	125846	222353	192857	180683	141990	157038	113733	15.9793
1675	595.17	287.06	594.159	C27H30O15	[M+H]+	Kaempferol-3-O-glucoside-7-O-rhamnoside*	Flavonoids	2392-95-2	Lmsp004670	2	33046.8	33034.8	44211.4	4170195	4763380	4577425	2130830	2491615	1806390	15.9954
1676	346.11	184.06	345.106	C14H19NO9	[M+H]+	4-Pyridoxic acid-O-glucoside	Others	-	pmb0801	2	113104	126029	156312	134635	171006	148600	122981	167329	135682	16.0836
1677	283.1	268.07	282.089	C17H14O4	[M+H]+	4'-hydroxy-5-methoxy-8-methylflavone	Flavonoids	-	Hmlp005077	3	85935.8	78519.7	82276.7	90035	75411	62555.3	85638.3	68256.9	63371	16.16
1678	501.14	163.04	500.132	C25H24O11	[M+H]+	3-O-caffeioyl p-coumarinoyl quinic acid	Others	-	Lhmp122024	2	253955	284172	259092	108380	83444.4	141583	211585	160189	218309	16.1636
1679	627.16	303.1	626.148	C27H30O17	[M+H]+	6-Hydroxykaempferol-7,6-O-Diglucoside	Flavonoids	-	pmp001311	1	7.73759e+07	6.69041e+07	6.46763e+07	2.66455e+07	2.88737e+07	2.64572e+07	4.65578e+07	4.27995e+07	5.80613e+07	16.182
1680	181.05	122.04	182.058	C9H10O4	[M-H]-	Homovanillic acid; 4-Hydroxy-3-methoxyphenylacetic acid	Phenolic acids	306-08-1	mws0117	3	29303.4	38301.3	40034.2	93370	60474.6	63364.3	46241.1	36044.9	49772.2	16.1934
1681	217.12	175.08	216.114	C14H16O2	[M+H]+	Liguhodgsonal	Terpenoids	64185-18-8	Latp007220	2	1.5855e+06	1.65718e+06	1.17965e+06	961102	895736	906790	1.47223e+06	1.3884e+06	1.87168e+06	16.3715
1682	312.11	150.05	311.101	C14H17NO7	[M+H]+	5,6-Dihydroxyindole-5-O-β-glucoside	Alkaloids	-	Lmtp001399	3	237319	105792	142639	142811	68544	121989	177308	135728	187207	16.3816
1683	109.07	94.05	108.069	C6H8N2	[M+H]+	2-Ethylpyrazine	Alkaloids	13925-00-3	MWSmce700	3	577412	665919	615381	413661	248339	346705	501507	523962	381014	16.3968
1684	451.09	313.05	452.096	C20H20O12	[M-H]-	2-O-Salicyl-6-O-Galloyl-D-Glucose	Phenolic acids	-	HJN093	3	24085.2	16675	29673.3	49142.5	26676.8	26471.2	35199.8	32271.6	25306	16.434
1685	471.35	471.35	472.355	C30H48O4	[M-H]-	2-Hydroxyursolic acid	Terpenoids	-	Lmzn006284	2	2.34663e+06	2.90173e+06	2.63343e+06	324675	340035	350400	1.19949e+06	901306	924609	16.4446
1686	471.35	471.35	472.355	C30H48O4	[M-H]-	3,13-Dihydroxylup-20(29)-en-28-oic acid (Terminic acid)	Terpenoids	-	Lmzn206284	2	2.34663e+06	2.90173e+06	2.63343e+06	324675	340035	350400	1.19949e+06	901306	924609	16.4446
1687	149.02	65.04	148.016	C8H4O3	[M+H]+	Phthalic anhydride	Phenolic acids	85-44-9	pmp001285	3	5.67899e+06	5.82909e+06	5.73971e+06	5.67313e+06	5.36828e+06	6.33228e+06	4.80431e+06	6.69176e+06	5.68329e+06	16.493
1688	193.09	105.07	170.094	C9H14O3	[M+Na]+	Comolactones D	Others	-	Zmsp003103	3	521561	539108	515154	1311010	1.75063e+06	928230	707327	614448	852550	16.5577
1689	475.21	209.15	474.21	C22H34O11	[M+H]+	Dihydrovomifoliol 4-O-malonyl glucoside	Others	-	Wagp004588	1	325048	309931	201838	557896	580182	590436	372945	471716	520962	16.5588
1690	243.09	145.08	242.08	C12H10N4O2	[M+H]+	Lumichrome	Alkaloids	1086-80-2	mws1383	3	232087	222597	279590	19402.4	59158.8	35010	104320	101050	135121	16.5626
1691	369.12	177.05	368.11	C17H20O9	[M+H]+	Murrayacarpin A glucoside	Lignans and Coumarins	-	Lajp003585	1	1.32708e+07	1.0924e+07	1.43161e+07	2.50651e+06	5658605	1.76708e+06	6.32514e+06	8.67128e+06	8.45027e+06	16.5755
1692	457.21	191.14	456.2	C22H32O10	[M+H]+	3-Oxo-Alpha-Ionol 3'-(6''-Malonyl)Glucoside	Others	-	Wagp005779	3	15273265	3.74816e+06	4.32644e+06	2.42513e+06	2.2494e+06	2.24261e+06	3.73789e+06	2.67884e+06	3.1721e+06	16.5799
1693	555.29	225	556.301	C25H49O11P	[M-H]-	LysoPI 16:0	Lipids	-	Hmyn007087	1	5411.67	4095.4	3621.68	2935.08	3330.26	3131.21	3372.56	3263.3	4369	16.6096
1694	163.04	119.05	164.047	C9H8O3	[M-H]-	3-Hydroxycinnamic Acid*	Phenolic acids	14755-02-3	MWSmce248	3	29891.5	25730.6	99473.1	29716.7	24271.8	20988.1	48030.8	48463.7	35586.4	16.6102
1695	481.14	319.2	482.142	C22H26O12	[M-H]-	5-O-p-Coumaroylshikimic acid O-glucoside	Phenolic acids	-	pmb3066	3	145608	211016	162256	543576	564657	581654	224700	303491	306288	16.6517
1696	269.25	269.24	270.256	C17H34O2	[M-H]-	Heptadecanoic acid	Lipids	506-12-7	mws0362	2	1.5059e+06	1.67146e+06	1.63876e+06	1.37984e+06	1.16711e+06	1.18954e+06	1.03219e+06	1.43964e+06	1.202e+06	16.7125
1697	623.14	271.06	622.132	C31H26O14	[M+H]+	Apigenin-7-O-(2''-feruloyl)glucuronide	Flavonoids	-	Lmmp006598	3	218223	176589	104695	77820.9	32936.2	84791.5	88123	123764	106708	16.7855
1698	203.22	84.08	202.216	C10H26N4	[M+H]+	Spermine	Alkaloids	71-44-3	mws0018	3	880108	1.28824e+06	920688	843551	842176	752615	829377	856229	1.11503e+06	16.8972
1699	89.02	59.01	90.0317	C3H6O3	[M-H]-	D-Lactic Acid	Organic acids	10326-41-7	Lmgn000188	3	19447.8	29837.9	15666.4	23991.8	22145.1	23818	21065.8	15128.7	20041.3	16.9303
1700	300.18	156.1	299.173	C15H25NO5	[M+H]+	Echinatine	Alkaloids	480-83-1	Smhp002581	3	151665	134161	138323	148064	170774	142388	110931	148288	153929	16.968
1701	127.05	110.02	126.043	C5H6N2O2	[M+H]+	Thymine	Nucleotides and derivatives	65-71-4	mws0251	3	78395.5	76889.3	95522.9	69695	70743.4	76472.5	87660.9	62651.6	72131.6	17.0281
1702	169.05	95.05	168.042	C8H8O4	[M+H]+	5-Methoxysalicylic acid	Phenolic acids	2612-02-4	MWSslk149	2	126509	117656	55015	139254	123937	144293	110177	91079.7	78618	17.0385
1703	641.15	285.3	642.159	C31H30O15	[M-H]-	Luteolin-7-O-(6''-eudesmyl)glucoside	Flavonoids	-	pmb3014	3	88549.2	89886.6	116945	109736	83463.8	103008	67497.4	92477.9	92108.8	17.0386
1704	347.17	101.02	348.178	C16H28O8	[M-H]-	Kankanoside E	Terpenoids	-	Cmrn003275	2	36787.5	43120.2	39685.9	150079	120998	120553	65839.1	70650.5	90172.3	17.0559
1705	313.15	166.09	312.147	C18H20N2O3	[M+H]+	L-Phenylalanyl-L-phenylalanine	Amino acids and derivatives	2577-40-4	mws0636	1	188040	152248	134497	411432	320856	440598	177368	250438	214871	17.0565
1706	521.22	149.05	522.233	C24H34N4O9	[M-H]-	Phe-Asp-Ile-Glu	Amino acids and derivatives	-	MW0155131	3	271239	313148	279410	64523	46521.9	44742.2	132789	186404	153689	17.144
1707	339.11	159.04	340.116	C16H20O8	[M-H]-	P-Methoyxcinnamate glucoside	Phenolic acids	-	Hmcn004128	2	11965	20281.6	13340	679959	641991	656670	165796	232422	219317	17.1474
1708	144.1	98.09	143.095	C7H13NO2	[M+H]+	L-Cyclopentylglycine	Amino acids and derivatives	2521-84-8	Hmsp000364	3	1.1019e+06	1.22925e+06	774049	812806	887585	779985	836180	1.06702e+06	775966	17.2036
1709	355.28	263.24	354.277	C21H38O4	[M+H]+	2-Linoleoylglycerol*	Lipids	3443-82-1	Lmhp012042	1	15676.8	14711.6	14905.2	29284.3	32436.2	29427.8	16833.2	20174	23833.4	17.2645
1710	177.06	117.03	176.047	C10H8O3	[M+H]+	2-Methoxy-1-benzofuran-5-carbaldehyde	Others	-	Wagp002530	2	149760	129399	122109	67681.6	46516.5	81611.8	59526	75540	84562.2	17.3199
1711	178.04	136.02	179.044	C6H5N5O2	[M-H]-	Isoxanthopterin	Nucleotides and derivatives	529-69-1	mws0981	3	6636.65	9091.48	15916.1	16607.3	12983.6	19146.3	11610	13096.2	16248.7	17.3511
1712	639.19	621.18	640.2	C29H36O16	[M-H]-	β-Hydroxyacteoside	Phenolic acids	95587-86-3	Hmln002996	3	239808	258392	303933	107877	84166.2	74387.5	126880	159062	180476	17.3521
1713	251.16	145.1	250.157	C15H22O3	[M+H]+	Viscic acid	Terpenoids	-	Zjxp110322	3	358033	201727	404161	334493	414189	235564	206922	177827	145584	17.3565
1714	415.1	269.04	416.111	C21H20O9	[M-H]-	Apigenin-4'-O-rhamnoside	Flavonoids	133538-77-9	mws0071	2	107390	96909.6	77675.2	103272	106959	100205	138359	179231	131028	17.3694
1715	713.16	465.2	712.149	C30H32O20	[M+H]+	Quercetin-7-O-(6''-malonyl)glucosyl-5-O-glucoside	Flavonoids	-	pmb0709	2	390830	177663	567390	277613	238540	183455	172005	121111	145080	17.4316
1716	179.07	147.04	178.063	C10H10O3	[M+H]+	p-Coumaric acid methyl ester	Phenolic acids	3943-97-3	mws1195	3	96501.9	100378	87137.1	35160.3	47606.3	47927.7	77546.9	110369	99527.1	17.4534
1717	431.1	285.04	432.106	C21H20O10	[M-H]-	Kaempferol-3-O-rhamnoside (Afzelin)(Kaempferin)*	Flavonoids	482-39-3	mws0919	3	47925.9	57948.5	51870.8	7755.26	16443.1	16922.4	38594.1	31996.6	45505.9	17.456
1718	667.15	287.06	666.143	C29H30O18	[M+H]+	Luteolin-7-O-(6''-malonyl)glucoside-5-O-arabinoside	Flavonoids	-	Hmqp003184	3	3.93295e+06	3.71307e+06	3.89119e+06	820695	633075	770415	1.87204e+06	2.55736e+06	1.94806e+06	17.671
1719	167.04	123.05	168.042	C8H8O4	[M-H]-	2',4',6'-Trihydroxyacetophenone	Phenolic acids	480-66-0	MWSmce490	3	41464.2	56915.2	13340	116491	115017	99268.6	73053.9	56871.6	81427.7	17.719
1720	773.21	287.06	772.206	C33H40O21	[M+H]+	Kaempferol-3-O-sophoroside-7-O-glucoside	Flavonoids	-	Lmwp003888	3	149776	395555	263170	80713.4	119446	101133	196810	148106	211044	17.8097
1721	667.15	462.08	668.159	C29H32O18	[M-H]-	Quercetin-3-O-(6''-O-acetyl)glucosyl-(1→3)-Galactoside	Flavonoids	-	Hmln001682	3	75187.6	76861.5	82761.8	88783.5	97994.6	85799.8	84267.3	109502	79232.5	17.8232
1722	479.12	317.1	478.111	C22H22O12	[M+H]+	3'-O-Methyltricetin-5-O-glucoside	Flavonoids	-	pma0249	3	467435	695030	666560	800514	1454055	1.11649e+06	1011920	963250	712466	17.937
1723	415.23	235.17	414.225	C21H34O8	[M+H]+	Sonchuside G	Terpenoids	-	Cmjp001979	3	99917.1	38345	72237.1	212203	182877	231438	118369	166636	131443	17.9838
1724	333.13	255.11	332.126	C18H20O6	[M+H]+	Tabaisocoumarin D	Others	-	Hmyp003337	2	95554.9	136016	102216	61346	73786.9	77767.4	74188.4	103554	103160	17.9865
1725	457.08	295.04	458.085	C22H18O11	[M-H]-	Caffeoyl-p-coumaroyltartaric acid	Phenolic acids	-	mad2085	3	2.76547e+06	3.78106e+06	3.90355e+06	1.77951e+06	1.66588e+06	1.91114e+06	1.63221e+06	2.32754e+06	2.1955e+06	17.9983
1726	625.17	301.07	624.169	C28H32O16	[M+H]+	Chrysoeriol-5,7-di-O-glucoside	Flavonoids	-	Zmxp002867	3	869515	1.14908e+06	954113	12024160	13463305	7993325	6160480	5429950	7699430	18.0171
1727	499.15	191.06	500.155	C22H28O13	[M-H]-	1-O-rhamnose-3-O-Caffeoyl Quinic Acid	Phenolic acids	-	Zbjn003642	2	812957	892496	1.12405e+06	878045	867652	881134	503850	649882	726823	18.0675
1728	409.24	153	410.243	C19H39O7P	[M-H]-	LysoPA 16:0 (2n isomer)	Lipids	-	pmd0152	3	1.92557e+06	1.98066e+06	2.01274e+06	2.44116e+06	2.45076e+06	2.60626e+06	865066	1.231e+06	987959	18.1153
1729	168.06	150.05	167.058	C8H9NO3	[M+H]+	Pyridoxal	Others	66-72-8	Zmjp000624	3	3.20099e+06	3.27986e+06	3.15214e+06	1.44088e+06	1.86199e+06	1.57486e+06	2.58165e+06	1.81548e+06	2.06281e+06	18.1589
1730	369.12	177.06	368.111	C17H20O9	[M+H]+	4-O-Caffeoylquinic acid methyl ester	Phenolic acids	123372-74-7	Zalp003488	3	254863	270440	312943	18421	26547.6	42274.5	209961	159980	151294	18.2241
1731	154.09	137.06	153.079	C8H11NO2	[M+H]+	Dopamine	Alkaloids	51-61-6	mws4002	3	69380.9	83470.8	73581.6	34240	36992.9	42258	89087.7	119252	87089.2	18.2989
1732	347.08	332.06	346.069	C17H14O8	[M+H]+	5,7,2',5'-Tetrahydroxy-8,6'-dimethoxyflavone	Flavonoids	-	Zmhp002734	1	91617.2	103810	100153	97786.6	116550	113286	103527	91845.4	71209.3	18.4158
1733	433.11	161.02	434.121	C21H22O10	[M-H]-	p-Hydroxyphenyl 6-O-(E)-caffeoyl-β-D-allopyranoside	Phenolic acids	-	Ymjm000147	3	139161	108287	133876	272338	161539	131769	119600	149571	174183	18.4965
1734	162.11	79.1	161.105	C7H15NO3	[M+H]+	5-Aminocycloheptane-1,2,3-triol	Alkaloids	-	pmp001201	3	63771.8	57310.8	59647.1	90823.1	83395.6	81095.8	57094.8	83047.7	70231.1	18.5053
1735	609.15	285.04	610.154	C27H30O16	[M-H]-	Kaempferol-3-O-sophoroside	Flavonoids	19895-95-5	Lmyn001269	3	29062.3	43474.1	36531	40154.6	29069.6	33096.6	21272.1	21055.5	28764.5	18.5236
1736	145.01	101.02	146.022	C5H6O5	[M-H]-	α-Ketoglutaric acid	Organic acids	328-50-7	pme2380	3	1.13439e+06	965284	847738	1.56279e+06	1.61036e+06	1.96092e+06	1.04897e+06	1.25281e+06	1.52098e+06	18.5781
1737	311.02	231.07	312.03	C13H12O7S	[M-H]-	3-Acetyl-2,5-dimethylchromone-7-O-sulfate	Others	-	Zmhn002085	3	25693.6	25503.1	24482.2	33236	30281	43899.1	18599.2	27150	23712.8	18.5831
1738	335.06	123.06	334.057	C11H15N2O8P	[M+H]+	β-Nicotinamide mononucleotide	Nucleotides and derivatives	1094-61-7	mws0675	3	47097.2	48546.8	52900.1	86330	74801.1	77024.7	66705.4	62486.1	46134.4	18.5919
1739	211.13	167.14	212.141	C12H20O3	[M-H]-	Dihydrojasmonic acid	Organic acids	3572-64-3	pme2710	3	92974.8	74656.6	68428.7	84489.8	71154.7	94406.5	97339.5	67890.5	93690.1	18.5999
1740	457.08	163.04	458.085	C22H18O11	[M-H]-	p-Coumaroylcaffeoyltartaric acid	Phenolic acids	-	Lmhn002683	3	28884.3	24986.9	28986.1	21675	22682	18258.6	29371.8	20126.6	26399	18.6556
1741	173.08	59.01	174.089	C8H14O4	[M-H]-	2-Propylglutaric acid	Organic acids	32806-62-5	Lmgn002555	2	230934	254065	210227	318344	417637	134411	286484	292606	394395	18.679
1742	443.19	161.04	444.2	C21H32O10	[M-H]-	(1'R,3R,5R,8'S)-Dihydrophaseic acid-O-β-D-glucoside	Phenolic acids	-	Hmhn002787	1	110521	82151	127517	117057	79062.3	99550	68828.2	100856	87680.6	18.7645
1743	195.07	121.03	196.074	C10H12O4	[M-H]-	3,4-Dimethoxyphenyl acetic acid	Phenolic acids	93-40-3	mws0612	3	30786.5	32801.1	33263.4	32388.3	33430.9	33588.1	32472	29667.4	22205.8	18.8732
1744	485.24	219.17	484.23	C24H36O10	[M+H]+	7-Hydroxy-costol-malonyl glucoside	Terpenoids	-	Lafp005024	1	154294	126730	85030	599049	629958	467404	231530	337519	313474	18.8895
1745	269.1	177.05	268.095	C13H16O6	[M+H]+	1-Feruloyl-sn-glycerol*	Phenolic acids	-	pmp000086	3	128889	99291.5	110045	140075	150085	120055	119709	81695	108380	18.9008
1746	561.2	357.13	562.205	C28H34O12	[M-H]-	Pinoresinol-4-O-(6''-acetyl)glucoside	Lignans and Coumarins	-	Rfmb25702	1	2.28978e+06	1.74481e+06	1.58568e+06	1.957e+06	1.44955e+06	1.91393e+06	1.58808e+06	1.96801e+06	2.33174e+06	18.9471
1747	133.08	116.05	132.069	C8H8N2	[M+H]+	4-Aminoindole	Alkaloids	5192-23-4	pmc0682	3	298633	246238	224712	70357.8	111488	85269.7	163389	193470	131216	19.1361
1748	611.16	303.05	610.153	C27H30O16	[M+H]+	Quercetin-3-O-glucoside-7-O-rhamnoside*	Flavonoids	-	Lmsp004166	3	638824	560221	692681	7824305	4.44108e+06	30044665	2.60867e+06	2.38678e+06	1.77419e+06	19.1539
1749	419.1	383.07	418.09	C20H18O10	[M+H]+	Luteolin-8-C-arabinoside	Flavonoids	-	HJAP012	3	102288	45010	36675	79957.7	72225.9	74232.2	106425	89220.1	72090.2	19.2365
1750	364.07	152.06	363.058	C10H14N5O8P	[M+H]+	Guanosine 5'-monophosphate	Nucleotides and derivatives	85-32-5	pmb0998	3	290023	338284	280683	328628	350387	285184	224651	289272	332500	19.2375
1751	463.09	331.05	462.08	C21H18O12	[M+H]+	3,3'-O-Dimethylellagic Acid-4'-O-arabinoside	Tannins	-	Zmlp005019	3	159301	163616	187928	45363.5	43309.2	33657.8	92943.3	74718.4	110437	19.2669
1752	132.07	86.06	131.058	C5H9NO3	[M+H]+	Trans-4-Hydroxy-L-proline	Amino acids and derivatives	51-35-4	mws0216	2	731986	661239	4055280	2.2355e+06	1.44628e+06	1.24155e+06	2.1872e+06	1.97364e+06	1.47844e+06	19.342
1753	521.2	359.15	522.21	C26H34O11	[M-H]-	Lariciresinol-4'-O-glucoside	Lignans and Coumarins	143663-00-7	HJN083	1	62142.1	66414.8	128633	112284	131749	94699.1	67639	96801.1	73837.9	19.3427
1754	595.13	505.09	594.122	C26H26O16	[M+H]+	Luteolin-6-C-(5''-glucuronyl)xyloside	Flavonoids	-	pmp000239	3	199635	198099	161394	61648.4	105048	73523.2	122290	108038	82458.3	19.3574
1755	655.17	207	654.159	C32H30O15	[M+H]+	Luteolin-7-O-(6''-sinapoyl)glucoside	Flavonoids	-	pmb0578	3	94243.5	88631.4	94842.1	12239.1	8864.97	21675	35171.1	46668.6	52140.6	19.3936
1756	169.05	65.04	168.042	C8H8O4	[M+H]+	3-Hydroxy-4-methoxybenzoic acid; Isovanillic Acid	Phenolic acids	645-08-9	MWSslk066	2	107596	120672	221845	288630	372155	193668	240205	323705	230190	19.3973
1757	431.13	269.09	430.126	C22H22O9	[M+H]+	Formononetin-7-O-glucoside (Ononin)	Flavonoids	486-62-4	MWSHY0179	3	273261	238925	203330	88134.3	60020	30017.6	224060	167724	158036	19.4533
1758	371.21	133.1	370.199	C19H30O7	[M+H]+	3-(3'-Hydroxybutyl)-2,4,4-trimethylcyclohexa-2,5-dienone glucoside	Terpenoids	-	Lacp005171	1	263249	384996	515940	119395	138128	144062	264166	180222	250882	19.4696
1759	340.1	178.05	339.095	C15H17NO8	[M+H]+	6-beta-d-glucopyranosyloxyindole-3-carboxylic acid	Alkaloids	-	Walp003622	2	205155	203485	196810	200145	220175	266920	148415	220175	183455	19.5002
1760	417.18	331.18	418.184	C19H30O10	[M-H]-	Hydroxygeranylmalonyl glucose	Others	-	Wasn005224	2	7865.5	17927.8	6140.08	103900	121972	109627	30254	34109.8	43911.2	19.5086
1761	259.02	96.97	260.03	C6H13O9P	[M-H]-	Glucose-1-phosphate*	Others	59-56-3	mws1090	1	4.48192e+06	4.2953e+06	4.59023e+06	8.48737e+06	7.96138e+06	7.14184e+06	5.01276e+06	6.6324e+06	7.47732e+06	19.6483
1762	677.37	261.22	676.367	C33H56O14	[M+H]+	1-α-Linolenoyl-glycerol-2,3-di-O-glucoside	Lipids	-	Lmhp008744	2	22973.7	22934.2	31154.9	4058.66	6067.83	4098.1	18969.3	21791.6	14583.6	19.6882
1763	245.12	159.08	244.11	C15H16O3	[M+H]+	Dehydroleucodine	Terpenoids	36150-07-9	Qmqp102518	2	340410	241604	318695	43345	16675	54081.8	141740	208490	199496	19.7673
1764	225.15	95.08	224.141	C13H20O3	[M+H]+	Vomifoliol	Terpenoids	189351-15-3	Qmyp101232	1	561855	500363	620401	398935	459725	249020	366309	487625	547725	19.7794
1765	589.28	243.1	588.272	C35H40O8	[M+H]+	Arteminolide D	Terpenoids	211756-95-5	Cmap003902	2	301121	133968	277162	8073.6	4850.21	7078.65	77974.6	113176	86727.2	19.7861
1766	551.18	419.13	550.169	C26H30O13	[M+H]+	Naringenin-7-O-(2''-O-apiosyl)glucoside	Flavonoids	-	pmp000394	3	33190.8	39423.3	15383.8	53550.3	29954.2	63071.8	31573.7	33457.2	45010	19.8334
1767	265.14	219.14	264.136	C15H20O4	[M+H]+	Tanacetin	Terpenoids	1401-54-3	Cmjp002536	3	285412	284473	324190	35010	54229.2	64076.7	221615	151418	216810	19.9451
1768	757.22	287.06	756.211	C33H40O20	[M+H]+	Kaempferol-3-O-sophoroside-7-O-rhamnoside*	Flavonoids	-	Lmsp003161	3	25126.6	28296.6	70020	408368	433920	410953	258046	179454	193145	19.9723
1769	147.03	85.03	148.037	C5H8O5	[M-H]-	3-Hydroxyglutaric acid	Organic acids	638-18-6	MWS3036	3	538434	632517	509835	698485	689048	734417	480097	445620	641790	20.0449
1770	115.04	71.01	116.047	C5H8O3	[M-H]-	3-Methyl-2-Oxobutanoic acid	Organic acids	759-05-7	mws0823	3	470385	464944	503741	68305.3	578260	495100	435892	456605	308269	20.0704
1771	151.04	107.05	152.047	C8H8O3	[M-H]-	2-Hydroxyphenylacetic acid	Organic acids	614-75-5	Zmyn002323	3	56488.1	72942.6	60754.1	24500.1	20191.2	24498.2	75874	64047.3	50414.6	20.0808
1772	503.16	179.06	504.169	C18H32O16	[M-H]-	D-Panose	Others	33401-87-5	mws1589	3	772649	753072	930564	404577	404050	456896	551262	686999	458777	20.2928
1773	325.13	145.07	326.137	C16H22O7	[M-H]-	Raspberryketone glucoside	Phenolic acids	38963-94-9	Lmsn000363	1	3.36179e+06	3.41607e+06	3.50958e+06	8.45891e+06	5.74986e+06	6.90477e+06	7.2554e+06	4.96869e+06	5.48687e+06	20.309
1774	177.02	89	178.027	C9H6O4	[M-H]-	5,7-Dihydroxychromone	Others	31721-94-5	pmf0367	3	50372	83380.7	41680	108006	110785	116072	120738	79823.7	100863	20.3634
1775	449.11	287.06	448.101	C21H20O11	[M+H]+	Kaempferol-3-O-β-D-mannoside	Flavonoids	-	Lmwp003442	2	9	9	9	7.7638e+06	7.62421e+06	8.58614e+06	1.38584e+07	1.33567e+07	9.31148e+06	20.4753
1776	469.22	307.13	468.205	C29H28N2O4	[M+H]+	18-Demethylparaensidimerin C	Alkaloids	-	Qmhp090808	2	1.40797e+06	1.95571e+06	2.29873e+06	4.1915e+06	3.82518e+06	3.69082e+06	3.2333e+06	2.16242e+06	3.09115e+06	20.5587
1777	537.2	375.15	538.205	C26H34O12	[M-H]-	Olivil-4'-O-glucoside	Lignans and Coumarins	76880-93-8	Lmdn001925	3	926648	883904	649174	501493	704954	696437	522536	646482	796862	20.9639
1778	235.2	161.13	234.162	C15H22O2	[M+H]+	Costic acid	Terpenoids	3650-43-9	Zjxp110311	3	829151	813466	910175	548950	480344	535570	448233	671376	659483	21.1691
1779	281.11	166.09	280.106	C13H16N2O5	[M+H]+	L-Aspartyl-L-Phenylalanine	Amino acids and derivatives	13433-09-5	mws0629	2	573277	546064	608180	812379	757224	622866	415125	534866	639799	21.2138
1780	369.12	177.05	368.111	C17H20O9	[M+H]+	3-O-Feruloylquinic acid	Phenolic acids	1899-29-2	pmb0752	2	495834	310602	454383	36302.5	80025	26547.6	207542	288898	198526	21.4881
1781	145.13	86.1	144.126	C7H16N2O	[M+H]+	N-Acetylcadaverine	Alkaloids	32343-73-0	MWS3020	3	177195	168228	186987	179536	147614	184607	180433	131908	122127	21.5607
1782	435.13	273.07	434.121	C21H22O10	[M+H]+	Rubrofusarin-6-O-glucoside	Others	132922-80-6	pmp000604	2	4.34526e+06	4.15583e+06	5.63221e+06	2.17243e+06	2.35344e+06	2.2894e+06	2.89932e+06	4.08816e+06	2.82794e+06	21.6359
1783	151.05	71.01	152.059	C7H8N2O2	[M-H]-	1,4-Dihydro-1-Methyl-4-oxo-3-pyridinecarboxamide	Alkaloids	769-49-3	mws0943	3	29052	45358.5	35785.4	30343.5	42781.3	29762.2	32553.6	31093.3	21240.1	21.748
1784	333.21	333.21	334.214	C20H30O4	[M-H]-	Pentandranoic acid C	Terpenoids	-	Wbmn010845	3	131189	140700	196932	89458	210163	92873.4	152208	157928	103108	21.877
1785	335.08	135.05	336.084	C16H16O8	[M-H]-	5-O-Caffeoylshikimic acid	Phenolic acids	73263-62-4	MWSHC20125	1	913835	788104	959618	608969	685947	583267	508074	634605	789599	21.8916
1786	209.1	77.04	208.089	C15H12O	[M+H]+	Chalcone	Flavonoids	94-41-7	mws1731	3	41545	57868.3	37835.9	53479	54391.4	68086.9	42716.1	66925.5	56202.1	21.944
1787	457.21	133.1	456.2	C22H32O10	[M+H]+	Malonyl byzantionoside A	Terpenoids	-	Lkmp122408	1	2.95475e+06	3.63778e+06	2.89176e+06	1.83122e+06	1.6933e+06	1.55748e+06	2.91157e+06	2.07605e+06	1.98634e+06	21.95
1788	665.21	161.04	666.222	C24H42O21	[M-H]-	D-Maltotetraose	Others	34612-38-9	mws1593	3	157234	193248	173172	61569.8	65978	82461.3	81870.2	119296	126671	21.9819
1789	209.15	55.05	208.146	C13H20O2	[M+H]+	(R)-3-(3'-Hydroxybutyl)-2,4,4-trimethylcyclohexa-2,5-dienone	Terpenoids	-	Wbmp003697	2	586378	893053	798870	600642	344284	362877	730777	467220	657570	21.9957
1790	625.17	317.07	624.169	C28H32O16	[M+H]+	Isorhamnetin-3-O-neohesperidoside*	Flavonoids	55033-90-4	MWSHY0064	2	123121	81417.2	161765	840629	890058	754437	493919	527110	731876	22.0564
1791	549.12	301.07	548.116	C25H24O14	[M+H]+	irilinB-7-glucoside-O-malonate	Flavonoids	-	Zbzp004330	3	2.67236e+06	2.1921e+06	2.30478e+06	2.53518e+06	2.34614e+06	2.74964e+06	2.35527e+06	1.57819e+06	2.42813e+06	22.2157
1792	713.15	303.06	712.149	C30H32O20	[M+H]+	Quercetin-7-O-(2''-malonyl)glucosyl-5-O-glucoside	Flavonoids	-	Lmmp002995	2	1.49288e+06	1.42253e+06	1.69157e+06	836077	917118	845686	734803	914570	1.14918e+06	22.2752
1793	469.33	469.33	470.34	C30H46O4	[M-H]-	3,25-Epoxy-3-hydroxyolean-18-en-28-oic acid (Semimoronic acid)	Terpenoids	102053-38-3	Lmyn012274	2	860978	926874	1.06355e+06	207166	103138	171603	337262	372025	236157	22.3964
1794	570.28	153	571.291	C28H46NO9P	[M-H]-	LysoPS 22:5	Lipids	-	pmd0149	3	34983.4	44403.9	47524	35119.5	37693.7	35490.9	26641.3	31644.3	41312.8	22.4652
1795	289.07	157.07	290.079	C15H14O6	[M-H]-	Mikanolide	Terpenoids	17928-61-9	Cmwn005967	3	40269.1	43806.7	41389.4	37526.6	43051	29895.8	36505.4	25714.5	40634.8	22.4706
1796	138.06	120.04	137.048	C7H7NO2	[M+H]+	4-Aminobenzoic acid	Phenolic acids	150-13-0	mws1336	3	290958	383288	336609	220070	180422	187731	350590	221056	294598	22.4988
1797	460.15	117.9	461.153	C19H27NO12	[M-H]-	Anthranilate-1-O-Sophoroside	Phenolic acids	-	pmb2654	3	2.20084e+06	2.46693e+06	2.35274e+06	1.75536e+06	1.4048e+06	1.41976e+06	1.49844e+06	1.81973e+06	1.14923e+06	22.5196
1798	641.17	317.07	640.164	C28H32O17	[M+H]+	2'-Hydoxy-5-methoxyGenistein-4',7-O-diglucoside	Flavonoids	-	Lmhp002800	3	133738	198643	110013	448671	480793	514364	199424	234230	308686	22.5572
1799	611.16	303.05	610.153	C27H30O16	[M+H]+	Quercetin-3-O-(2''-O-rhamnosyl)galactoside	Flavonoids	-	Lmbp002336	3	216215	261767	179791	492668	553204	559661	238457	353314	249413	22.6065
1800	558.28	207.07	557.274	C29H39N3O8	[M+H]+	N1,N8-Bis(sinapoyl)spermidine	Alkaloids	-	pma0702	3	130652	46680	114884	143996	80150.7	50015	139347	91826.3	141714	22.643
1801	441.17	279.12	440.168	C21H28O10	[M+H]+	cichorioside B	Terpenoids	117037-78-2	Smjp002687	3	215367	67989.8	194328	275120	231505	245074	193830	196134	127353	22.6528
1802	175.02	87.01	176.032	C6H8O6	[M-H]-	L-Ascorbic acid (Vitamin C)	Others	50-81-7	Hmfn000531	3	612321	534823	709040	367468	317849	225825	425387	482639	303312	22.6845
1803	627.15	303.05	626.148	C27H30O17	[M+H]+	Quercetin-5,4'-di-O-glucoside	Flavonoids	-	Hmcp005575	3	119426	154985	163358	26956.1	30089.2	12604.2	95165.4	68824.3	109725	22.7223
1804	261.11	189.06	260.105	C15H16O4	[M+H]+	7-Methoxy-5-Prenyloxycoumarin	Lignans and Coumarins	35590-41-1	Cmpp007319	3	174238	220022	100749	22664.9	18121.3	31194.6	162102	114406	109023	22.7342
1805	289.07	215.07	288.063	C15H12O6	[M+H]+	Aromadendrin (Dihydrokaempferol)	Flavonoids	480-20-6	MWSHY0163	3	103602	48123	113849	22818.4	76131.4	15005	84126.4	72631.6	52676	22.7953
1806	345.16	101.02	346.163	C16H26O8	[M-H]-	Kankanoside A	Terpenoids	-	Cmrn002988	1	71690	63350	34431.2	514264	352020	574802	162159	244990	253056	22.8625
1807	257.09	211.09	256.085	C14H12N2O3	[M+H]+	7-Hydroxy-β-carboline-1-propionic acid	Alkaloids	215934-15-9	MWStz058	2	218505	307450	256905	205887	330390	559043	293640	317025	200145	22.8828
1808	472.24	220.09	471.237	C25H33N3O6	[M+H]+	N1-Caffeoyl-N10-dihydrocaffeoylspermidine	Alkaloids	-	Hmgp002950	3	96882.7	99700	135762	129016	121127	119672	81104.1	96320.3	126765	22.9294
1809	625.18	317.08	624.169	C28H32O16	[M+H]+	Isorhamnetin-3-O-rutinoside (Narcissin)*	Flavonoids	604-80-8	MWSHY0135	2	66893.4	92248.6	109035	810798	889685	732478	365769	567211	559715	22.9518
1810	409.24	153	410.243	C19H39O7P	[M-H]-	LysoPA 16:0	Lipids	22002-85-3	pmd0153	3	4.0311e+06	4.48937e+06	3.34408e+06	4.34267e+06	2.81379e+06	3.18114e+06	1.29841e+06	1.98674e+06	2.01483e+06	22.9678
1811	225.19	67.06	224.178	C14H24O2	[M+H]+	Goshuyic acid	Lipids	39039-37-7	Lmwp102712	2	98412.6	93794.7	93044.8	88712.6	71809.9	92998.8	113385	73691.6	113813	22.9733
1812	183.03	124.02	184.037	C8H8O5	[M-H]-	Methyl gallate	Phenolic acids	99-24-1	MWSmce230	3	3262.22	9937.57	9182.04	110848	92662.9	107598	33532.3	32375	48068.3	23.0197
1813	361.17	197.1	360.157	C20H24O6	[M+H]+	Euponin	Terpenoids	70469-59-9	zjhp113008	2	68337.1	105550	140376	51982.6	46765.2	51428.4	77440.5	109113	124297	23.0723
1814	459.22	211.17	458.215	C22H34O10	[M+H]+	Blumenol C malonyl Glucoside	Terpenoids	-	Lacp005602	1	5.34748e+06	5.49181e+06	6.82378e+06	8.88194e+06	8.33221e+06	7765591	5.51599e+06	8.04149e+06	8.80162e+06	23.0784
1815	151.04	77.04	152.047	C8H8O3	[M-H]-	D-Mandelic acid	Organic acids	611-71-2	MWSmce183	3	16362.9	19349.2	20831.3	16479.6	10005	11276.9	14342.9	8927.93	11942.5	23.1158
1816	337.09	161.05	338.1	C16H18O8	[M-H]-	4-Hydroxy-7-methoxycoumarin-β-rhamnoside	Lignans and Coumarins	-	pmb4777	3	91423.2	117202	46182.3	131794	124848	131810	84869.8	130362	133563	23.4258
1817	771.23	463.2	770.227	C34H42O20	[M+H]+	Chrysoeriol-7-O-rutinoside-5-O-glucoside	Flavonoids	-	pmb0592	2	25005	11562.6	28651.9	4377960	5502665	4790945	1831710	2544200	1646130	23.6181
1818	531.15	177.06	530.142	C26H26O12	[M+H]+	3,5-O-dicaffeoylquinic acid methyl ester*	Phenolic acids	159934-13-1	Lmjp003822	3	173444	235114	209897	9	9	9	193830	131884	130841	23.7013
1819	515.15	177.05	514.148	C26H26O11	[M+H]+	4-O-(2''-O-acetyl-6''-P-coumaroyl-β-D-glucopyranosyl)-P-coumaric acid(iso-2)	Others	-	zjgp122319	3	33083.8	43345	37369.4	27937.3	45584	29065.3	61685	55941.6	38080.9	23.7166
1820	375.2	161.05	376.21	C18H32O8	[M-H]-	2-O-Acetyl-Glucopyranose 6-Decanoate*	Others	-	Wafn005118	1	39925.3	41010.1	43082.3	68833	74530.7	65096.3	56146.5	42364.9	68874.1	23.7621
1821	222.1	84.05	221.09	C8H15NO6	[M+H]+	N-Acetyl-D-galactosamine	Others	1811-31-0	mws2608	3	488235	464834	176836	445311	285545	305880	522302	333005	382185	23.8114
1822	595.13	300.03	596.138	C26H28O16	[M-H]-	Quercetin-3-O-(6''-O-arabinosyl)glucoside	Flavonoids	-	Lmln001951	3	8904.11	28552.8	29696.8	10458.9	11985.8	9463.23	11670	18716.2	17758	23.8138
1823	169.09	126.07	168.079	C9H12O3	[M+H]+	1,3,5-Trimethoxybenzene	Phenolic acids	621-23-8	MWS2009	3	28369.7	39812.5	32919.5	18909.4	13383.8	22915.3	39616.9	27535.9	26102.1	23.8815
1824	435.09	303.06	434.085	C20H18O11	[M+H]+	Avicularin(Quercetin-3-O-α-L-arabinofuranoside)*	Flavonoids	572-30-5	MWSHY0100	3	840536	2547590	748158	251340	259184	276717	377803	569256	612546	24.0296
1825	789.21	303.1	788.201	C33H40O22	[M+H]+	6-Hydroxykaempferol-3,7,6-O-triglycoside	Flavonoids	-	pmp001312	3	57783.5	63459.4	47002.9	84692.6	84912.8	92941.5	81558.8	70130.3	111196	24.1875
1826	521.09	329.2	522.101	C23H22O14	[M-H]-	Tricin-7-O-saccharic acid	Flavonoids	-	pmb3041	3	160355	123700	146061	2.32466e+06	2.62444e+06	2.82382e+06	612839	409186	668198	24.2095
1827	282.28	247.24	281.272	C18H35NO	[M+H]+	Oleamide (9-Octadecenamide)	Lipids	301-02-0	YC512118	1	16427.8	4197.34	13518	20302.8	21327.9	17600.4	11537.4	8866.48	14498.6	24.2157
1828	389.21	191.15	388.21	C19H32O8	[M+H]+	Ampelopsisionoside	Others	-	Zmjp003597	3	53025.3	53875	94345.2	174267	167432	227227	108614	118237	72382.5	24.2416
1829	389.21	227.16	388.21	C19H32O8	[M+H]+	Sammangaoside A(ISO1)	Terpenoids	-	Lsjp211247	1	1654560	873880	1410285	151775	215310	193470	598250	968285	741930	24.2434
1830	427.2	247.13	426.189	C21H30O9	[M+H]+	Lanceocrepidiaside A	Terpenoids	-	Qmjp112201	2	700718	711262	572636	326990	283855	317471	596818	388176	628166	24.2606
1831	336.17	148.06	335.159	C15H21N5O4	[M+H]+	Riboprine	Nucleotides and derivatives	7724-76-7	pmf0289	3	46024.2	30490	48221.5	21678.8	11230.3	16144.2	20825.1	34348.6	28012.9	24.4014
1832	435.13	167.04	436.137	C21H24O10	[M-H]-	Phloretin-2'-O-glucoside (Phlorizin)	Flavonoids	60-81-1	mws2118	3	68803.5	60191	82728.1	69468	76196.9	78368.6	44071.8	57148.7	72612	24.656
1833	477.27	161.04	418.257	C21H38O8	[M+CH3COOH-H]-	Hydroxypentadecenoic acid glucoside	Lipids	-	Wacn005438	3	154244	253223	191623	530817	566966	843611	401236	607210	407871	24.7934
1834	469.12	317.08	468.069	C23H16O11	[M+H]+	Isorhamnetin-3-O-gallate	Flavonoids	-	Hmmp002121	3	3.25346e+06	3.99263e+06	4.00828e+06	5.37399e+06	5.6785e+06	5.80928e+06	7956335	4.86453e+06	7622095	24.9007
1835	125.06	83.05	124.052	C7H8O2	[M+H]+	2-Acetyl-5-methylfuran	Others	1193-79-9	MWS1834	3	87583	93712.8	98031.7	36957.3	44503.1	41134.6	57569.3	86259.1	57097.8	24.9372
1836	637.18	475.14	638.185	C29H34O16	[M-H]-	β-Oxoacteoside	Phenolic acids	-	Hmgn002038	3	101054	80520.3	104268	21779.3	52441.5	70297.9	97772.8	58790.7	88672.4	24.9475
1837	431.1	285.04	432.106	C21H20O10	[M-H]-	Kaempferol-7-O-rhamnoside*	Flavonoids	20196-89-8	pme0321	3	21287	23063	17521	71516.9	59907.4	71150.5	34869.2	50089.4	31936.6	25.0094
1838	609.14	489.1	608.138	C27H28O16	[M+H]+	Apigenin-6-C-(2''-glucuronyl)glucoside	Flavonoids	-	pmp000240	3	31673.5	53392.1	13340	71661	81695	41167.5	34606.4	53828.1	36996.8	25.056
1839	653.38	397.14	654.383	C31H58O14	[M-H]-	1-Palmitoyl-Sn-Glycerol 3-O-Diglucoside	Lipids	-	Wagn011658	1	204500	168731	177741	31233.3	41880.5	41270.6	87238.2	146140	130486	25.1543
1840	455.35	455.35	456.36	C30H48O3	[M-H]-	3-Hydroxydammara-21-oic acid 21,23-lactone	Terpenoids	-	Zmjn014062	1	783186	774266	981157	343816	362634	359465	429493	528391	704894	25.1707
1841	431.1	311.05	432.106	C21H20O10	[M-H]-	Apigenin-8-C-Glucoside (Vitexin)	Flavonoids	3681-93-4	mws0048	3	195878	182181	201990	195527	319654	157133	284568	169393	250631	25.1994
1842	683.18	521.12	682.174	C30H34O18	[M+H]+	Isorhamnetin-3-O-(6''-acetylglucosyl)(1→3)-glucoside	Flavonoids	-	Hmcp001919	3	3.8552e+06	4.03613e+06	3.78838e+06	2669800	2695275	2775120	4548175	4017565	2.7075e+06	25.2131
1843	194.08	119.05	193.074	C10H11NO3	[M+H]+	N-(2-Methylbenzoyl)glycine	Amino acids and derivatives	42013-20-7	MWS1933	3	98414.8	55015	123217	78350.6	55255.5	75648.6	81451.6	60722.7	102049	25.3823
1844	263.13	161.1	262.12	C15H18O4	[M+H]+	Jacquinelin	Terpenoids	7726-34-3	Cmjp002317	2	253071	251205	358790	124302	46400.1	84224.5	159731	159691	242510	25.5214
1845	561.12	329.1	562.132	C26H26O14	[M-H]-	Tricin-7-O-(2''-Malonyl)rhamnoside	Flavonoids	-	pmb3032	3	32609.7	27921.1	31979	2484.41	6568.96	5234.46	15096.6	17565.8	10356	25.5521
1846	180.09	163.06	179.079	C6H13NO5	[M+H]+	D-Glucosamine	Others	3416-24-8	pmb0786	3	367249	110220	54754.7	87599.9	80720.4	52115.3	94590.4	99529.7	59831.1	25.5587
1847	88.04	71.01	89.0477	C3H7NO2	[M-H]-	L-Alanine	Amino acids and derivatives	56-41-7	pme1987	3	19268.2	11221.9	21930.2	19505.5	23959.2	24700.4	21411	22244.3	33140.6	25.567
1848	433.11	271.06	432.106	C21H20O10	[M+H]+	Oroxin A	Flavonoids	57396-78-8	MWSHY0040	1	4.66376e+07	3.95487e+07	2.28202e+07	4.53027e+07	4.77096e+07	4.17095e+07	48460451	2.85136e+07	4.1359e+07	25.6319
1849	123.04	79.05	122.037	C7H6O2	[M+H]+	Benzoic acid	Phenolic acids	65-85-0	pme0241	3	309038	274946	281857	235188	256453	255481	280088	214209	166356	25.9305
1850	501.27	59.01	502.275	C21H38N6O8	[M-H]-	Ile-Lys-Gln-Asp	Amino acids and derivatives	-	MW0151508	3	607253	537410	761241	3.38869e+06	2.21374e+06	2.24981e+06	1.22371e+06	1.66608e+06	2.08846e+06	26.0581
1851	131.12	114.09	130.111	C6H14N2O	[M+H]+	N-Acetylputrescine	Alkaloids	18233-70-0	pme2693	3	79926.7	94968.7	98410.8	90204.5	107063	100583	109200	66111.8	78535.8	26.2107
1852	391.28	149.02	390.277	C24H38O4	[M+H]+	Diisooctyl Phthalate*	Phenolic acids	27554-26-3	Lmmp010562	3	7664.45	14605.6	9426.47	12032.1	19804.9	20518.8	11842.2	7016.04	11309.6	26.3135
1853	743.2	449.1	742.196	C32H38O20	[M+H]+	Quercetin-3-O-(2''-O-Xylosyl)rutinoside	Flavonoids	129235-39-8	Hmcp001618	3	495355	574308	681630	30010	11303.6	68355	447375	261204	407255	26.3425
1854	725.2	353.09	726.216	C36H38O16	[M-H]-	6''-O-sinapoyl-7-O-caffeoyl-geniposide	Terpenoids	-	Zbbn002910	2	74063.4	53976.3	52990.7	127451	168410	98110.9	67890.4	76252.6	110106	26.3764
1855	727.21	287.05	726.201	C32H38O19	[M+H]+	Kaempferol-3-O-(2''-O-xylosyl-6''-O-rhamnosyl)glucoside	Flavonoids	-	Xmyp004678	2	29705.9	13340	31675	151403	120165	159351	82609	105152	140075	26.496
1856	167.11	93.07	166.099	C10H14O2	[M+H]+	Actinidialactone	Terpenoids	76729-80-1	Lhsp101905	2	716805	755335	725180	587375	618146	895692	518605	867911	623037	26.7666
1857	773.21	627.2	772.206	C33H40O21	[M+H]+	6-Hydroxykaempferol-3-O-rutinoside-6-O-glucoside	Flavonoids	-	pmp001314	3	8340	13766.8	7309.87	723489	754227	905826	248078	400493	428406	27.0376
1858	641.17	317.06	640.164	C28H32O17	[M+H]+	Patuletin-3-O-rutinoside	Flavonoids	-	Hmgp001888	1	988742	843114	1.08322e+06	128558	132340	49372.3	488920	526206	788655	27.1689
1859	653.13	301.1	652.128	C28H28O18	[M+H]+	Chrysoeriol-7-O-(2''-O-glucuronyl)glucuronide	Flavonoids	-	pmp001289	3	41680	34910.6	72824.8	95149.3	121397	96681.9	76533.5	117389	73537.8	27.4791
1860	495.11	333.07	494.106	C22H22O13	[M+H]+	Patuletin-3-O-glucoside	Flavonoids	-	Lmjp003231	3	527417	551630	533723	288063	379329	391591	390864	442503	250616	27.4806
1861	617.11	315.07	616.106	C28H24O16	[M+H]+	Quercetin-3-O-(2''-O-galloyl)galactoside	Flavonoids	53209-27-1	MWSHY0142	3	18393.3	29030.2	32143.3	25466.6	40010	23340	13340	23340	21675	27.5448
1862	627.16	465.1	626.148	C27H30O17	[M+H]+	Quercetin-3-O-(2''-O-galactosyl)glucoside	Flavonoids	56782-99-1	pmp000596	2	204243	380843	514600	219596	191800	203747	328744	323058	191800	27.5516
1863	193.05	133.03	192.042	C10H8O4	[M+H]+	Scopoletin (7-Hydroxy-6-methoxycoumarin)	Lignans and Coumarins	92-61-5	MWSCX014	3	1.31596e+06	1.36479e+06	1.65465e+06	376598	470978	570914	1.12612e+06	711828	722507	27.6709
1864	111.05	69.03	112.052	C6H8O2	[M-H]-	Cyclohexane-1,3-dione	Others	504-02-9	mws1648	3	226311	204659	185878	233980	165242	181037	211703	216151	336513	27.7916
1865	359.13	197.08	358.126	C16H22O9	[M+H]+	Sweroside	Terpenoids	14215-86-2	mws1526	3	192288	353775	412265	270413	260251	281459	246614	355450	440685	27.986
1866	336.19	120.08	335.173	C18H25NO5	[M+H]+	Integerrimine	Alkaloids	480-79-5	Lhyp111002	3	111477	61750.3	58391.3	25474.3	22346.4	23340	35355.4	62704	48345	28.032
1867	163.06	101.02	164.069	C6H12O5	[M-H]-	1,5-Anhydro-D-glucitol	Others	154-58-5	pme2529	3	88612.7	66227.6	53714	69259.5	74127.9	49541.3	52669.3	88022.4	59468.2	28.1161
1868	431.12	137.02	432.127	C18H24O12	[M-H]-	4-Hydroxybenzoic acid glucosyl xyloside	Phenolic acids	-	Lakn002075	2	499862	506239	518041	209514	115990	125352	360780	203401	337007	28.2416
1869	141.02	59.01	142.027	C6H6O4	[M-H]-	Muconic acid	Organic acids	1119-72-8	pme3207	1	4.96004e+06	3.14745e+06	6.32068e+06	6.56695e+06	5.55071e+06	6.95496e+06	5.92459e+06	3.9973e+06	7.2059e+06	28.2891
1870	554.34	255.23	555.354	C26H54NO9P	[M-H]-	2-(2,3-dihydroxypropoxy)-3-(((2-(dimethylamino)ethoxy)(hydroxy)phosphoryl)oxy)propyl palmitate*	Lipids	-	Waln011222	1	1.05161e+07	9.03398e+06	7.1317e+06	9.24864e+06	7.28014e+06	7.87786e+06	7.32012e+06	8.08471e+06	1.22139e+07	28.5958
1871	162.06	116.05	161.048	C9H7NO2	[M+H]+	2,4-Dihydroxyquinoline	Alkaloids	86-95-3	NK10246260	3	75025	98978.3	65755.8	49594.2	114805	68015.1	136388	83116.1	87871	28.7727
1872	89.02	71.02	90.0317	C3H6O3	[M-H]-	2,3-Dihydroxypropanal	Others	56-82-6	Zmyn000268	3	12431.8	15389.5	18359.2	28387.6	11140.1	17174.7	22296.2	12744.1	22375.8	28.9362
1873	401.11	265.07	402.106	C19H18N2O8	[M-H]-	Asp-HoPhe-OH	Amino acids and derivatives	-	MW0146350	3	1.16066e+06	1.39629e+06	715784	4.12436e+06	4.39801e+06	4.2515e+06	1.84664e+06	1.30506e+06	2.3719e+06	28.9725
1874	359.11	326.08	358.105	C19H18O7	[M+H]+	Penduletin 4'-Methyl Ether (5-Hydroxy-3,6,7,4'-Tetramethoxyflavone)	Flavonoids	14787-34-9	Lmjp007279	3	41709.3	27623.6	46699.1	98776.2	98165.1	112592	80553.8	48052.9	52540.4	29.1682
1875	337.24	127.08	338.246	C20H34O4	[M-H]-	8,9-Dihydroxy-5Z,11Z,14Z-eicosatrienoic acid	Lipids	192461-96-4	mws0949	3	17993.5	21888.9	21870.4	2969.41	5744.64	1391	10141.7	18680.5	16001	29.228
1876	245.1	227.08	244.088	C10H16N2O3S	[M+H]+	Biotin	Others	58-85-5	pme2266	1	2007385	2118985	2184975	956540	1040460	1146265	1595560	1494470	879233	29.3025
1877	589.28	243.1	588.272	C35H40O8	[M+H]+	Arteminolide C	Terpenoids	211756-94-4	Cmap003986	1	249616	246596	189906	22279.3	14570.5	4442.39	62707.9	111249	111249	29.4791
1878	221.19	119.08	220.183	C15H24O	[M+H]+	Nootkatol	Terpenoids	50763-67-2	Zjyp102917	2	269508	301950	233987	9	9	9	166407	95550.5	172158	29.4849
1879	307.14	131.05	306.137	C19H18N2O2	[M+H]+	N-Cinnamoylserotonin	Alkaloids	-	pmb0772	2	75280.3	80913.1	85992.3	32396.3	30010	23686.9	45132	83410.3	65583.9	29.6006
1880	213.07	195.07	212.069	C10H12O5	[M+H]+	2,4,5-Trimethoxybenzoic acid	Phenolic acids	-	HJAP048	3	38112.4	32078.5	75919.5	38345	44933.5	90328.3	41111.7	66915.6	41569.9	29.6144
1881	473.2	207.14	472.195	C22H32O11	[M+H]+	Malonyl roseoside	Others	-	Lagp003275	1	1867165	1.19025e+06	1.17446e+06	3.03668e+06	5080740	3824010	2848210	3084725	1.67727e+06	29.7096
1882	451.09	391.04	452.096	C20H20O12	[M-H]-	Maleoyl-caffeoylquinic acid	Phenolic acids	-	Li512113	3	24086	40509.7	20488.1	36785.2	71196.8	34168.2	51680	29355.9	52962.7	29.7196
1883	389.14	209.08	388.137	C17H24O10	[M+H]+	Geniposide	Terpenoids	24512-63-8	mws1565	3	161403	180269	153690	219162	160095	91700	98218.2	157000	183518	29.8506
1884	741.23	433.12	740.216	C33H40O19	[M+H]+	Luteolin-7-O-(2''-O-rhamnosyl)rutinoside	Flavonoids	-	Zmlp003063	3	7801.84	13700.2	36675	1481000	843567	882941	658190	369209	455744	30
1885	160.11	114.04	159.101	C6H13N3O2	[M+H]+	δ-Guanidinovaleric acid	Organic acids	462-93-1	Zmdp000917	3	121873	84091.5	67557.5	82479.7	85866.1	152618	53064.8	99689.3	83033.6	30.0612
1886	179.07	91.06	178.063	C10H10O3	[M+H]+	Coniferaldehyde	Phenolic acids	20649-42-7	mws0009	3	83086.4	64070.2	92570.3	47075.7	75025	46575.5	40512	49551	72096	30.093
1887	566.2	232.1	565.194	C25H32ClN5O8	[M+H]+	Astin L	Alkaloids	-	Wmzp003846	3	27671.5	40010	55015	20531.3	18340	13424.7	12955.8	24335.2	21326.4	30.1778
1888	373.12	135.12	372.215	C19H32O7	[M+H]+	Blumenol C glucoside; Byzantionoside B	Terpenoids	135820-80-3	Wbmp004936	1	307073	371010	243509	116646	137173	160297	323786	171844	250678	30.5461
1889	641.17	479.11	640.164	C28H32O17	[M+H]+	Isorhamnetin-3,7-O-diglucoside	Flavonoids	6758-51-6	Hmcp001578	2	476281	465379	321232	814375	1.38079e+06	1.35496e+06	904398	1.08024e+06	567946	30.5937
1890	447.13	285.08	446.121	C22H22O10	[M+H]+	3'-Methoxydaidzin	Flavonoids	200127-80-6	pmp000415	3	1.76597e+06	1.75446e+06	2.21996e+06	1.44943e+06	870014	1.48628e+06	1.4012e+06	786620	1.4708e+06	30.8749
1891	355.1	193.05	354.095	C16H18O9	[M+H]+	Scopoletin-7-O-glucoside (Scopolin)	Lignans and Coumarins	531-44-2	mws1077	3	4.89296e+06	2.47592e+06	3.72016e+06	284619	464995	329208	2.9079e+06	2.40347e+06	1.51425e+06	31.0136
1892	101.1	83.09	102.105	C6H14O	[M-H]-	3-Methyl-1-pentanol	Others	589-35-5	pmf0256	3	14929.4	18062.7	28541.1	3977.72	3334.66	1328.41	13790.5	7503.52	9598.93	31.0868
1893	189.06	146.04	190.063	C11H10O3	[M-H]-	2,5-Dimethyl-7-hydroxychromone	Others	38412-47-4	Zmdn005231	3	28920.9	25965.8	29415	5533.32	7392.72	9151.18	13380.6	25435.2	19212.7	31.1659
1894	595.17	449.11	594.159	C27H30O15	[M+H]+	Luteolin-6-C-glucoside-7-O-rhamnoside	Flavonoids	-	Lmnp002413	3	109692	147187	291970	1.23477e+07	1.30824e+07	1.28126e+07	6.58974e+06	7.2775e+06	11512650	31.5128
1895	479.08	303.05	479.082	C21H19O13+	[M]+	Delphinidin-3-O-glucuronide	Flavonoids	-	Lmpp003296	3	1.53706e+07	1.27285e+07	1.31323e+07	1092515	914600	1005205	4.12258e+06	7.08633e+06	8.00086e+06	31.6615
1896	194.08	136.07	193.074	C10H11NO3	[M+H]+	1-[2-(Furan-2-yl)-2-oxoethyl]pyrrolidin-2-One	Alkaloids	-	Yamp002097	3	477460	436043	461643	66783.3	52962.1	91700	477470	265835	509245	31.6915
1897	341.09	179.03	342.089	C14H18N2O6S	[M-H]-	Abu-Met-OH	Amino acids and derivatives	-	MW0144208	3	777712	958197	898952	1.44305e+06	1.56264e+06	1.48481e+06	970571	1.10858e+06	1.72963e+06	31.8476
1898	401.25	203.18	400.246	C21H36O7	[M+H]+	Pterodontoside H	Terpenoids	-	Qmyp122002	3	35010	55015	83365	76690	103375	103375	76690	88365	44987.2	32.0596
1899	207.14	95.08	206.131	C13H18O2	[M+H]+	Arteannuin A	Terpenoids	82442-48-6	Lmjp002718	1	1.82494e+07	1.91937e+07	1.96228e+07	6.08397e+06	6.23186e+06	6.13701e+06	1.25595e+07	1.24471e+07	21070630	32.2068
1900	803.19	303.1	802.18	C33H38O23	[M+H]+	6-Hydroxykaempferol-3,6-O-Diglucoside-7-O-Glucuronic Acid	Flavonoids	-	pmp001313	2	71587	76402.5	89111.5	48002.6	89639.5	73886.8	84365.3	49026.8	51137.4	32.225
1901	235.17	189.16	234.162	C15H22O2	[M+H]+	Artemisinic acid	Terpenoids	80286-58-4	MWSmce502	3	300797	296101	321992	208247	105269	202967	125619	168976	241204	32.6935
1902	611.16	317.06	610.153	C27H30O16	[M+H]+	Isorhamnetin-3-O-(2''-O-xylosyl)glucoside	Flavonoids	-	Hmcp001598	3	40010	41114.7	45926.5	76690	54104.8	58350	41525.5	31767.4	60572.8	32.8319
1903	735.22	367.11	368.111	C17H20O9	[2M-H]-	5-O-Feruloylquinic acid	Phenolic acids	-	Lmgn003073	1	1.27215e+06	841788	938297	29550	19487.9	51181.2	232258	374366	466364	32.9761
1904	195.07	137.02	196.074	C10H12O4	[M-H]-	Acetosyringone	Others	2478-38-8	pmf0319	3	5318.6	8850.87	6225.77	18807.5	19247.1	18147.4	15092.7	11670	7526.54	33.1485
1905	581.15	383.2	580.143	C26H28O15	[M+H]+	Luteolin-7-O-glucoside-5-O-arabinoside	Flavonoids	-	pmb0566	3	170105	452390	388870	191800	178450	228399	236870	479145	385525	33.2738
1906	475.21	209.15	474.21	C22H34O11	[M+H]+	Blumenol B malonyl Glucoside	Terpenoids	-	Lacp004368	1	164201	149966	162984	296215	447021	320853	258261	195818	128395	33.4516
1907	347.07	315.06	346.069	C17H14O8	[M+H]+	5,6,3',4'-Tetrahydroxy-3,7-dimethoxyflavone	Flavonoids	-	Zmjp004875	3	52806.4	50764.7	87457.9	45686.5	61607.4	67130	102846	66560	135266	33.8442
1908	425.18	263.13	424.173	C21H28O9	[M+H]+	Crepidiaside B	Terpenoids	101921-35-1	Cmjp002319	3	129581	71565.2	59844.4	50640.7	48345.3	53350	52752.3	73543.4	105090	34.1669
1909	611.16	303.05	610.153	C27H30O16	[M+H]+	Quercetin-3-O-neohesperidoside*	Flavonoids	29662-79-1	Lmjp002461	3	418576	698380	929986	4.64164e+06	6.16218e+06	5.23138e+06	2.98841e+06	6075265	5927560	34.8428
1910	177.09	131.05	176.084	C11H12O2	[M+H]+	Ethyl cinnamate	Phenolic acids	103-36-6	mws1500	3	144146	124812	139355	171283	152672	198659	60005.5	111426	67171.7	35.0166
1911	403.1	367.08	402.095	C20H18O9	[M+H]+	Apigenin-8-C-Arabinoside	Flavonoids	-	pmb0681	3	55015	46033.5	21918	19133.1	45668	12835.2	29101	36675	17285.3	35.2939
1912	101.04	57.99	102.043	C3H6N2O2	[M-H]-	L-Cycloserine	Amino acids and derivatives	339-72-0	MWSslk015	3	9368.24	11767.7	17799	12772.2	19708.5	17735.8	15767.5	17241.8	8124.43	35.6944
1913	319.19	145.1	318.183	C19H26O4	[M+H]+	6β-Isobutyryloxy-9-oxo-10αH-furanoeremophilane(iso-02)	Terpenoids	-	Lhfp110829	2	72889.3	76574.5	77953.8	42246.5	44484.4	47657	59590.1	29020	60641.8	36.1019
1914	545.11	189	546.122	C22H26O16	[M-H]-	2-O-(1'-O-glucosylFeruloyl)hydroxycitric Acid	Phenolic acids	-	Wacn002352	2	53343.1	84121.7	80219.7	6016.63	5723.05	2858.86	38152.4	62180.2	31821.5	36.3575
1915	469.37	469.37	470.376	C31H50O3	[M-H]-	3-Hydroxy-24-methylene-9,19-cyclolanostan-26-oic acid (Ambolic acid)	Terpenoids	13878-93-8	Lmmn009932	3	178043	170094	204681	47700.1	51844.4	47341.3	128171	61164.1	127358	36.427
1916	371.21	209.15	370.199	C19H30O7	[M+H]+	9-O-β-D-Glucoside of 3-hydroxy-7,8-didehydro-β-ionol	Terpenoids	-	Qmyp101114	2	912920	531581	691680	225185	165685	334626	306771	225854	469110	37.0992
1917	120.01	74.01	121.02	C3H7NO2S	[M-H]-	L-Cysteine	Amino acids and derivatives	52-90-4	pme0195	3	7308.55	10944.1	26675	8869.77	13043.4	4704.13	8598.75	5212.6	11488.2	37.2465
1918	579.17	271.06	580.179	C27H32O14	[M-H]-	Naringenin-7-O-Neohesperidoside(Naringin)	Flavonoids	10236-47-2	mws0046	3	66685	20965.9	28607.4	3.00207e+06	2.83949e+06	2.92585e+06	2288245	1.1334e+06	2508575	37.3653
1919	165.05	119.05	164.047	C9H8O3	[M+H]+	p-Coumaric acid	Phenolic acids	501-98-4	pme1439	2	168847	123532	558450	382060	211604	416170	467530	382809	208646	37.3921
1920	167.07	124.05	166.063	C9H10O3	[M+H]+	2,3-Dimethoxybenzaldehyde	Phenolic acids	86-51-1	MWSmce528	3	84383.7	53446.4	59243.1	48013	20005	26626	54750.6	72064.8	32413.9	37.4524
1921	147.03	85.03	148.037	C5H8O5	[M-H]-	D-Arabinono-1,4-lactone	Others	2782-09-4	ML10171848	3	147870	194391	318983	391596	314481	218413	149868	298983	333867	37.4581
1922	345.12	183.07	344.111	C15H20O9	[M+H]+	domesticoside	Phenolic acids	-	Zmhp004830	1	230512	239635	275418	3.22409e+06	4.58079e+06	4.67652e+06	3695685	2.34838e+06	1.7862e+06	37.5954
1923	132.1	86.1	131.095	C6H13NO2	[M+H]+	DL-Leucine*	Amino acids and derivatives	328-39-2	MWS1926	1	4.75699e+07	5.18688e+07	4.64944e+07	6.9662e+07	7.54311e+07	8.02119e+07	9.47552e+07	4.9388e+07	5.43626e+07	37.603
1924	463.09	287.06	462.08	C21H18O12	[M+H]+	Luteolin-7-O-glucuronide	Flavonoids	29741-10-4	MWSHY0121	1	5.23546e+07	5.56813e+07	5.85719e+07	3.12252e+06	3.13526e+06	3.45875e+06	43942240	2.40316e+07	2.3843e+07	37.7389
1925	307.08	139.04	306.074	C15H14O7	[M+H]+	Epigallocatechin	Flavonoids	970-74-1	MWSHY0098	3	118138	74198	98043.8	9	9	9	153884	69290.2	112109	37.8467
1926	597.14	303.05	596.138	C26H28O16	[M+H]+	Quercetin-3-O-sambubioside*	Flavonoids	83048-35-5	Lmjp002596	3	73742.4	134010	141008	81611.7	80025	43367.1	199504	114621	102194	38.1635
1927	291.09	139.04	290.079	C15H14O6	[M+H]+	3',4,4',5,7-Pentahydroxyflavan (Luteoforol)	Flavonoids	13392-26-2	Lmgp004167	3	45010	41076.5	27132.2	27168.5	18340	19380.8	18574.3	21830.2	37205.9	38.4657
1928	639.15	493.1	638.148	C28H30O17	[M+H]+	Isorhamnetin-3-O-glucuronide-7-O-rhamnoside	Flavonoids	-	Hmlp002975	3	88783.6	56685	78507.2	1639385	1757450	1644445	421293	901180	948150	38.5228
1929	247.13	229.12	246.126	C15H18O3	[M+H]+	Hydroxyindesteolide	Others	-	pmp000912	3	403219	165424	576385	9	9	9	227771	196289	392516	38.7175
1930	303.05	229.05	302.043	C15H10O7	[M+H]+	Quercetin	Flavonoids	117-39-5	MWSHY0029	1	1.36925e+06	756442	1.34735e+06	195346	135801	182060	1.01804e+06	523195	566855	38.988
1931	146.08	70.06	145.074	C6H11NO3	[M+H]+	N-Hydroxypipecolic acid	Alkaloids	115819-92-6	MWSmce338	3	157411	134940	140296	69877.8	71077.8	66273.1	65837.7	152138	113766	39.1009
1932	465.1	303.05	464.096	C21H20O12	[M+H]+	Quercetin-5-O-β-D-glucoside	Flavonoids	-	Smgp004575	2	26166740	1.54409e+07	26230380	9.8823e+06	1.21757e+07	20805455	1.23371e+07	1.2748e+07	23579860	39.3037
1933	625.18	317.07	624.169	C28H32O16	[M+H]+	Isorhamnetin-3-O-glucoside-7-O-rhamnoside*	Flavonoids	17331-71-4	Lmsp004045	3	9226.92	11053.9	15005	378783	281963	306040	219968	342080	155858	39.5335
1934	625.18	317.07	624.169	C28H32O16	[M+H]+	Isorhamnetin-3-O-galactoide-7-O-rhamnoside*	Flavonoids	-	Lmsp003939	3	9226.92	11053.9	15005	378783	281963	306040	219968	342080	155858	39.5335
1935	74.06	46.03	73.0528	C3H7NO	[M+H]+	N,N-Dimethylformamide	Alkaloids	68-12-2	pme3005	3	906692	871352	746213	866112	943144	823057	758483	766758	336387	39.6621
1936	503.12	179.03	504.127	C24H24O12	[M-H]-	1,6-Di-O-caffeoyl-β-D-glucose*	Phenolic acids	-	Lmsn004322	3	243545	663910	671880	738215	696819	687568	148546	352105	313685	39.8436
1937	427.21	153.1	428.205	C21H32O9	[M-H]-	Lactuside B	Terpenoids	106009-42-1	Zmsn003589	1	4062135	3743580	5111825	2.1765e+06	2.03287e+06	1.82752e+06	3.67083e+06	1.89274e+06	1.98018e+06	39.8592
1938	135.05	92.03	136.052	C8H8O2	[M-H]-	Phenyl acetate	Phenolic acids	122-79-2	MWS1848	3	431049	475118	509697	197789	189880	230840	347392	352611	666560	40.1263
1939	366.17	120.08	365.159	C17H23N3O6	[M+H]+	Glu-Phe-Ala	Amino acids and derivatives	-	MWS20672	3	138085	180389	243197	105979	74717.9	96964.5	79345	91069.8	161737	40.2573
1940	459.09	139.04	458.085	C22H18O11	[M+H]+	Epigallocatechin-3-O-gallate*	Flavonoids	989-51-5	MWSHY0060	3	6581.93	13340	8340	21708.9	11042.5	13157.9	15130.9	17427.7	7233.3	40.3158
1941	459.09	139.04	458.085	C22H18O11	[M+H]+	Gallocatechin gallate*	Flavonoids	4233-96-9	MWSHY0094	3	6581.93	13340	8340	21708.9	11042.5	13157.9	15130.9	17427.7	7233.3	40.3158
1942	221.19	105.07	220.183	C15H24O	[M+H]+	Oxyphyllol A	Terpenoids	-	Lhyp102021	1	903563	2.12485e+06	2.20274e+06	9	9	9	613651	1.36137e+06	1.45478e+06	40.3259
1943	225.11	147.08	226.12	C12H18O4	[M-H]-	Tuberonic Acid	Organic acids	124649-26-9	pmn001684	1	17016.8	26650.2	16223.2	12100.4	14832.7	11344	23167.7	9674.91	17059.3	40.6184
1944	531.15	163.04	530.142	C26H26O12	[M+H]+	3,4-Di-O-caffeoylquinic acid methyl ester	Phenolic acids	114637-83-1	MWStz043	3	85037.1	89945.3	107665	201156	223740	159126	127873	55015	128784	40.7449
1945	785.25	785.25	786.258	C35H46O20	[M-H]-	Magnoloside B	Phenolic acids	-	Zmhn000593	3	2.05076e+06	2.07822e+06	4.47712e+06	2.37968e+06	3.24552e+06	3.48577e+06	3.08303e+06	1.40049e+06	3.43362e+06	41.1835
1946	102.06	56.05	101.048	C4H7NO2	[M+H]+	1-Aminocyclopropane-1-carboxylic acid	Organic acids	22059-21-8	mws4052	3	187103	396125	217508	477336	1.20915e+06	1.21444e+06	345199	337467	669576	42.0526
1947	409.21	187.13	350.194	C16H30O8	[M+CH3COOH-H]-	Glucosyl 3,7-dimethyloct-2-ene-1,6,7-triol	Others	-	Wasn003821	1	34927.6	47535.4	35380.2	40062.4	61434.2	32801	18263.1	44010.7	29417.5	42.246
1948	741.22	433.11	740.216	C33H40O19	[M+H]+	Kaempferol-3-O-robinoside-7-O-rhamnoside (Robinin)	Flavonoids	301-19-9	mws1035	3	30010	10005	25434.7	1085795	1159710	1386725	629725	601270	253496	42.3348
1949	773.21	303.05	772.206	C33H40O21	[M+H]+	Quercetin-3-O-rutinoside-7-O-glucoside	Flavonoids	-	Lmmp002334	3	15005	20975.5	10005	102250	88848.6	122154	59673	98521.8	43030	42.4551
1950	597.14	303.04	596.138	C26H28O16	[M+H]+	Quercetin-3-O-apiosyl(1→2)galactoside*	Flavonoids	-	Lmtp004044	3	232004	218912	80191.8	222809	83254.5	127835	224506	94008.6	234631	42.5362
1951	209.15	137.1	208.146	C13H20O2	[M+H]+	3S-3-hydroxy-β-damascon	Others	-	Lsjp211201	1	98948.4	145283	237477	18439.2	94378.4	72849.4	127070	101763	48345	43.4994
1952	197.13	70.07	196.121	C10H16N2O2	[M+H]+	Cyclo(D-Val-L-Pro)	Amino acids and derivatives	27483-18-7	MWStz083	3	72468.6	81174.9	76931.8	28794.9	34003	10589.7	20477.6	50015	53129.7	43.7299
1953	206.08	131.05	205.074	C11H11NO3	[M+H]+	Cinnamoylglycine	Amino acids and derivatives	16534-24-0	MWSmce541	3	37775.5	11252.7	15536.6	51020	45339.8	60017.7	18602.3	31339.2	46831.2	43.825
1954	773.21	449.11	772.206	C33H40O21	[M+H]+	Kaempferol-3-O-sophorotrioside	Flavonoids	80714-53-0	Lmqp002170	3	72572.4	69265.2	75925.8	75423	55625.2	70239.2	34832.3	59847.6	89179.9	44.3854
1955	139.08	77.04	138.068	C8H10O2	[M+H]+	2-Methoxy-4-methylphenol	Phenolic acids	93-51-6	MWS2069	3	54895.3	128270	204758	199000	176373	134120	82423.2	134218	209122	44.8838
1956	427.39	409.38	426.386	C30H50O	[M+H]+	13-Methyl-27-norolean-14-en-3-ol (Taraxerol)	Terpenoids	127-22-0	pmp000436	3	331375	333341	318974	572741	680623	751950	99360	61073.3	154977	44.9106
1957	181.05	151	182.058	C9H10O4	[M-H]-	Syringaldehyde; 4-Hydroxy-3,5-Dimethoxybenzaldehyde	Phenolic acids	134-96-3	mws1350	3	94493.4	74593.2	215165	23149.9	50015	68355	54803.7	125060	150085	44.9138
1958	481.14	319.3	482.142	C22H26O12	[M-H]-	3-O-p-Coumaroylshikimic acid-O-glucoside	Phenolic acids	-	pmb3072	3	33355.7	67677.4	96217.2	171611	179851	210287	97666.6	138267	51945.6	45.0044
1959	219.18	159.12	218.167	C15H22O	[M+H]+	1-Cis-5-cis-germacrone	Terpenoids	-	Lhmp102844	1	2.12993e+06	2.34691e+06	2.41046e+06	898913	888333	861837	3.12727e+06	2.79778e+06	1.14548e+06	45.0573
1960	146.06	105.04	145.053	C9H7NO	[M+H]+	2-Hydroxyquinoline	Alkaloids	59-31-4	MA10039278	3	126203	95645.7	69597.4	24892.1	26715.3	52878	78360	53028.8	130230	45.127
1961	211.14	70.07	210.137	C11H18N2O2	[M+H]+	Cyclo(D-Leu-L-Pro)	Amino acids and derivatives	36238-67-2	MWStz261	3	15445.4	36178.8	41680	12350.5	38345	35067.7	8474.03	18477.2	23340	45.2146
1962	329.23	211.14	330.241	C18H34O5	[M-H]-	9,12,13-TriHOME; 9(S),12(S),13(S)-Trihydroxy-10(E)-octadecenoic acid	Lipids	97134-11-7	Lmbn003970	2	1.31995e+07	1.25558e+07	2.58688e+07	1.50113e+06	1.58445e+06	1.60109e+06	6.5938e+06	1.22038e+07	5.31668e+06	45.5788
1963	251.16	147.12	250.157	C15H22O3	[M+H]+	Furanoeremophilane-6,10-diol	Terpenoids	-	Lhfp110344	2	261910	312099	218182	502852	727808	542860	497000	584546	207520	45.9217
1964	460.17	118.05	461.176	C17H27N5O10	[M-H]-	Gln-Ala-Glu-Asp	Amino acids and derivatives	-	MW0149611	3	1.14957e+06	1.21221e+06	1.33811e+06	1.43846e+06	1.27393e+06	1.30736e+06	1.25514e+06	1.35481e+06	2749630	46.7701
1965	117.09	89.06	116.084	C6H12O2	[M+H]+	Ethyl isobutyrate	Organic acids	97-62-1	MWS2085	3	9	9	9	76026.1	69845.4	101215	21618.3	56204.5	34026.2	46.9963
1966	117.09	89.06	116.084	C6H12O2	[M+H]+	Ethyl butyrate	Organic acids	105-54-4	MWS1752	3	9	9	9	76026.1	69845.4	101215	21618.3	56204.5	34026.2	46.9963
1967	209.15	191.14	208.146	C13H20O2	[M+H]+	3-Oxo-Alpha-Ionol	Others	52210-15-8	Wagp007374	1	79582.2	70473.5	95066	119368	100279	107515	60014.4	23756.7	70494.2	47.6938
1968	231.14	185.13	230.131	C15H18O2	[M+H]+	Atractylenolide I	Terpenoids	73069-13-3	MWSmce661	1	8.8912e+06	1.07254e+07	1.06484e+07	57052.8	36884.4	54419.2	1.94191e+06	5.48202e+06	5.75551e+06	48.4216
1969	503.15	161.02	502.147	C25H26O11	[M+H]+	everlastoside L	Others	-	Lsmp010416	3	16654.3	29709.8	23398.9	74471.4	64017.4	44104.5	40561.9	34476.5	13340	48.4992
1970	477.07	301.04	478.075	C21H18O13	[M-H]-	Quercetin-4'-O-glucuronide	Flavonoids	201463-36-7	Lmfn003760	1	1.30643e+07	1.57958e+07	1.94029e+07	2.82528e+06	2.93594e+06	3.39104e+06	9.07984e+06	2.60956e+07	1.73965e+07	48.554
1971	773.21	303.05	772.206	C33H40O21	[M+H]+	Quercetin-7-O-rutinoside-4'-O-glucoside	Flavonoids	-	Lmmp002755	3	8000.6	8719.92	6194.4	66997.9	83365	268590	35010	46680	15102.8	49.4872
Note: Q1 (Da), molecular weight of the parent ion after ionization of the substance by the electrospray ion source; Q3 (Da): characteristic fragment ion; Index, Metware database ID; Level, substance identification level (1.secondary mass spectra and RT scored 0.7 or higher in comparison with database substance matches. 2.secondary mass spectra and RT scored 0.5-0.7 in comparison with database sub…

## Sheet: Table S2
Table. S2 Non-volatile differential metabolites in the two imperial chrysanthemum teas
Class I	Class II	No.	Formula	Compounds	CAS	Index	Level	WYHJ-1	WYHJ-2	WYHJ-3	JSHJ-1	JSHJ-2	JSHJ-3	VIP	P-value	Fold_Change	Log2FC
Flavonoids (250)	Flavones (116)	1	C27H26O18	Luteolin-7-O-glucuronide-(2→1)-glucuronide	-	Lmmp003487	3	2.35371e+06	2.43354e+06	2.44997e+06	350587	334955	376539	1.15206	2.66657e-05	0.146753	-2.76854
		2	C19H18O7	5-Hydroxy-3,7,3',4'-tetramethoxyflavone (Retusin)*	1245-15-4	Wagp009942	1	9.05919e+06	9.29614e+06	9.55083e+06	3.70027e+06	3.26036e+06	3.30913e+06	1.14854	7.81884e-06	0.36801	-1.44218
		3	C18H16O7	5,7-Dihydroxy-3',4',5'-trimethoxyflavone	18103-42-9	mws1474	2	3.35159e+06	3.62071e+06	3.61445e+06	188174	191769	181013	1.15257	0.000693713	0.0529866	-4.23823
		4	C17H14O8	5,7,4',5'-Tetrahydro-3',6-dimethoxyflavone	-	pmp000010	2	1.09065e+07	1.07743e+07	1.12845e+07	4.42474e+06	4.57855e+06	4.54199e+06	1.15199	0.000203701	0.410894	-1.28316
		5	C19H18O7	Eupatorin-5-methylether (3'-hydroxy-5,6,7,4'-tetramethoxyflavone)	21764-09-0	Lmsp010393	1	3.55682e+07	3.66767e+07	3.80542e+07	1.38602e+07	1.2937e+07	1.31347e+07	1.15095	0.000219652	0.362033	-1.46581
		6	C15H10O7	6-Hydroxyluteolin	18003-33-3	Hmcn002875	3	3.0653e+06	2.98243e+06	2.75295e+06	700532	671595	676314	1.15155	0.00158044	0.232759	-2.10309
		7	C16H12O7	Nepetin (5,7,3',4'-Tetrahydroxy-6-methoxyflavone)	520-11-6	pmp000003	1	9.13571e+06	9.44676e+06	1.02491e+07	1.49316e+06	1.46445e+06	1.4809e+06	1.15203	0.00165023	0.153946	-2.6995
		8	C15H10O6	Isoscutellarein	41440-05-5	Hmbp002730	3	3.04786e+07	3.06164e+07	3.27906e+07	6.07782e+06	6.62396e+06	6.31121e+06	1.15178	0.000569518	0.202512	-2.30392
		9	C23H22O11	Apigenin-7-O-(6''-acetyl)glucoside	72741-92-5	pmp000581	1	2.20774e+07	2.20466e+07	2.18941e+07	6.15768e+06	6.08629e+06	6.15502e+06	1.15283	6.21452e-07	0.278696	-1.84323
		10	C15H10O6	6,7,3',4'-Tetrahydroxyflavone	92915-82-7	MW0135136	3	5.32955e+06	5.56643e+06	5.46283e+06	929004	973821	908522	1.15239	8.40779e-05	0.171855	-2.54073
		11	C18H16O7	Penduletin (5,4'-Dihydroxy-3,6,7-trimethoxyflavone)*	569-80-2	Lmjp005871	2	3.17597e+07	3.34525e+07	3.28847e+07	1.13942e+07	1.09808e+07	11149985	1.15212	0.000278221	0.341754	-1.54897
		12	C18H16O7	7,8-Dihydroxy-5,6,4'-trimethoxyflavone*	-	Zmhp004065	1	2.55419e+06	2.67786e+06	2.71405e+06	1.14557e+06	1.12595e+06	1.05859e+06	1.14994	8.12593e-05	0.419087	-1.25468
		13	C18H16O7	Tambulin	571-72-2	Wagp008399	1	5.17983e+06	5.13657e+06	5.1641e+06	2.08356e+06	1.9965e+06	2.09642e+06	1.15221	1.09464e-05	0.398985	-1.32559
		14	C27H30O16	Luteolin-7-O-gentiobioside*	-	Hmpp002612	2	3.51694e+06	3.69877e+06	3.5623e+06	1.25914e+07	1.1702e+07	1.27423e+07	1.15142	0.00104965	3.43623	1.78083
		15	C18H16O8	Acerosin	15835-74-2	Lmxn007456	1	2.54034e+07	2.37481e+07	2.48567e+07	6.43679e+06	6.1591e+06	6.39526e+06	1.15214	0.000501409	0.256609	-1.96236
		16	C18H16O7	Rivularin	70028-59-0	Smbp005175	3	2.55136e+06	2.788e+06	2.84605e+06	1.20476e+06	1.12314e+06	1.1671e+06	1.14789	0.00197514	0.426978	-1.22777
		17	C22H20O11	Wogonin-7-O-Glucuronide (Wogonoside)	51059-44-0	MWSHY0184	2	413257	415806	443993	1.98225e+06	1.9182e+06	1.98214e+06	1.15223	1.44479e-05	4.62084	2.20815
		18	C18H16O8	Arcapillin (2',4',5-trihydroxy-5',6,7-trimethoxyflavone)	83162-82-7	Lmjp004839	2	3.49088e+06	3.50839e+06	4.28318e+06	1.08921e+06	972769	985614	1.14494	0.00796344	0.270118	-1.88834
		19	C26H28O14	Apigenin-6-C-(2''-glucosyl)arabinoside	-	Lmtp002474	1	1.41468e+07	1.56933e+07	13463305	5.60695e+06	7.03836e+06	6.10388e+06	1.13239	0.00106558	0.432972	-1.20765
		20	C25H24O14	Diosmetin-7-O-(6''-malonyl)glucoside	-	pmp000588	1	1.43812e+07	1.48842e+07	1.57718e+07	3.56826e+07	3.41473e+07	3.78402e+07	1.14796	0.000879457	2.39069	1.25743
		21	C23H24O11	5,2'-Dihydroxy-7,8-dimethoxyflavone glycoside	-	pmp000172	3	730904	745007	778846	1.72887e+06	1.63077e+06	1.53243e+06	1.14706	0.00264367	2.16967	1.11747
		22	C25H28O13	5,8-dihydroxy-6,7,3',4'-tetramethoxyflavone-8-O-β-D-glucoside	-	Lajp006633	2	637324	624204	697169	2.21396e+06	2.38807e+06	2.14212e+06	1.14964	0.000952822	3.44318	1.78374
		23	C21H20O10	Galangin-7-O-glucoside	-	Lmlp005572	1	1.1809e+07	1.17405e+07	1.12153e+07	5.61176e+06	5.44932e+06	5.21825e+06	1.14994	4.79301e-05	0.46827	-1.09459
		24	C18H16O7	Mikanin	4324-53-2	Wagp008723	1	3.14309e+07	3.27171e+07	3.39777e+07	1.18595e+07	1.08016e+07	1.13589e+07	1.15026	0.000251747	0.346699	-1.52825
		25	C18H16O7	Eupatilin (5,7-Dihydroxy-3',4',6-Trimethoxyflavone)*	22368-21-4	pmp000006	1	2.72307e+06	2.65616e+06	2.61007e+06	1.04138e+06	1.07784e+06	1.02414e+06	1.15185	3.5349e-05	0.393446	-1.34576
		26	C18H16O8	Chrysosplenol F	-	Zmjp008548	2	5.8177e+06	4.26845e+06	5.90851e+06	1.48698e+07	1.53836e+07	1.52475e+07	1.13007	0.00153398	2.84476	1.50831
		27	C22H22O11	Chrysoeriol-5-O-glucoside	-	pmb2999	3	5.2672e+06	5.25766e+06	5.77703e+06	1.94313e+06	2.13659e+06	2.20616e+06	1.14685	0.000579925	0.385592	-1.37485
		28	C16H12O6	5,7,8-Tetrahydroxy-6-methoxyflavone*	-	Zmhp002814	3	3.71254e+06	4.06645e+06	3.69517e+06	9.32115e+06	8.63264e+06	9.27804e+06	1.14799	0.000204657	2.37332	1.24691
		29	C16H12O6	5,6,7-Tetrahydroxy-8-methoxyflavone*	-	Zmhp002714	3	3.71254e+06	4.06645e+06	3.69517e+06	9.32115e+06	8.63264e+06	9.27804e+06	1.14799	0.000204657	2.37332	1.24691
		30	C27H30O15	Luteolin-7-O-rutinoside*	3563-98-2	pmp000593	1	123390	121725	130065	7.74959e+06	8.52383e+06	8.53242e+06	1.15265	0.00101306	66.1172	6.04695
		31	C19H18O7	5-Hydroxy-6,7,3',4'-tetramethoxyflavone*	21763-80-4	pmp000008	1	8.66636e+06	8.78196e+06	9.51125e+06	3.28173e+06	3.06331e+06	3.18804e+06	1.15015	0.00127021	0.353606	-1.49978
		32	C18H16O8	Chrysosplenol D	14965-20-9	pmp000788	2	1.13346e+06	1.23851e+06	1.29838e+06	137947	174067	126991	1.14746	0.000958732	0.119609	-3.0636
		33	C26H30O14	3,6,7,2',4'-Pentamethylquercetagetin 3'-O-Beta-D-Glucoside	-	Wagp006265	1	777169	768718	809488	1.66941e+07	1.46666e+07	1.62124e+07	1.1524	0.00163594	20.1977	4.33612
		34	C27H28O16	5,2',5'-Trihydroxy-3,7,4'-trimethoxyflavone-2'-O-β-D-malonylglucoside*	-	Lagp004545	1	935184	996108	1.13458e+06	4.71793e+06	4.55993e+06	4.65616e+06	1.14959	2.0506e-06	4.54488	2.18424
		35	C17H14O7	Tricin (5,7,4'-Trihydroxy-3',5'-dimethoxyflavone)	520-32-1	Lmzp004885	1	3.09404e+07	3.25483e+07	3.47766e+07	4.13457e+06	3.85436e+06	3.98532e+06	1.152	0.0014195	0.121856	-3.03675
		36	C21H20O11	Naringenin-7-O--D-Glucuronide	-	MW0154307	3	2.86883e+07	2.95623e+07	3.01472e+07	1.2313e+06	1.22787e+06	1.34026e+06	1.15263	0.000204457	0.042981	-4.54016
		37	C28H32O14	Acacetin-7-O-rutinoside (Linarin)	480-36-4	pmp001288	1	56732.6	49806	64148	1.03384e+07	1.09338e+07	1.04052e+07	1.15238	0.000319467	185.588	7.53596
		38	C27H30O15	Vitexin-7-O-glucoside	-	Zajp002650	1	7.09396e+06	7.75778e+06	8.00682e+06	1.13283e+06	930336	1.10311e+06	1.14982	0.00106605	0.138516	-2.85188
		39	C18H16O7	Eupatorin; 3',5-Dihydroxy-4',6,7-Trimethoxyflavone*	855-96-9	MWSHY0054	2	2.99948e+07	3.22245e+07	3.25195e+07	1.12766e+07	1.08628e+07	1.04941e+07	1.15054	0.000714095	0.344459	-1.5376
		40	C27H30O14	Apigenin-7-O-neohesperidoside (Rhoifolin)*	17306-46-6	MWSmce498	1	340410	325375	271930	1.15916e+07	1.18098e+07	1.15481e+07	1.15199	1.79981e-05	37.271	5.21998
		41	C24H26O12	Rhamnazine-4'-O-β-D-glucoside	-	Wahp006113	2	8.3905e+06	8.74313e+06	9.95845e+06	2.44148e+06	2.38805e+06	2.49872e+06	1.14899	0.00499737	0.270494	-1.88633
		42	C30H26O12	Apigenin-7-O-(6''-p-Coumaryl)glucoside	-	Lmpp003930	2	323705	342080	174913	1.12791e+07	1.07242e+07	1.11623e+07	1.14511	7.19479e-05	39.4501	5.30196
		43	C28H32O16	Chrysoeriol-7-O-gentiobioside	-	Zmxp004480	3	283620	330390	452114	5.95107e+06	6.36275e+06	6.10654e+06	1.14757	6.38736e-05	17.2779	4.11085
		44	C28H32O14	Chrysoeriol-6-C-rhamnoside-7-O-rhamnoside	-	Hmgp003641	2	76074.8	57166.4	60896	1.51612e+07	1.63131e+07	1.55413e+07	1.15221	0.000469482	242.177	7.91992
		45	C18H16O7	4',5-Dihydroxy-3,3',7-Trimethoxyflavone; Pachypodol*	33708-72-4	Lmjp006533	3	886270	815894	820382	382508	380677	358245	1.14878	0.000930342	0.444563	-1.16954
		46	C27H30O14	Acacetin glucosyl xyloside	-	Labp005273	1	4.1535e+06	4.4439e+06	4.29457e+06	1.84709e+06	1.66071e+06	1.67222e+06	1.14843	3.42791e-05	0.401802	-1.31545
		47	C27H30O16	Isoluteolin-6,8-di-C-glucoside	-	Zmhp002409	2	791939	888295	938886	298712	319724	330277	1.14533	0.00439975	0.362226	-1.46504
		48	C28H32O15	Diosmetin-7-O-rutinoside (Diosmin)*	520-27-4	MWSHY0190	1	62858	51487.6	32527.2	3.49666e+07	3.47994e+07	3.53202e+07	1.1508	1.81379e-05	715.492	9.48279
		49	C27H30O15	Luteolin-7-O-neohesperidoside (Lonicerin)*	25694-72-8	MWSHY0080	1	125060	115050	186795	7.67085e+06	8.04846e+06	8.51636e+06	1.14962	0.000869538	56.7706	5.82707
		50	C18H16O7	Tenaxin I	86926-52-5	Hmhp005846	1	2.83803e+06	2.81538e+06	2.80977e+06	1.29472e+06	1.15229e+06	1.05145e+06	1.14212	0.00158542	0.413374	-1.27448
		51	C25H28O13	5,3'-dihydroxy-6,7,4',5'-tetramethoxyflavone glucoside	-	Lajp006279	1	608819	605483	652135	2.01745e+06	1.99205e+06	1.92343e+06	1.15159	2.41847e-05	3.17875	1.66846
		52	C22H22O11	Chrysoeriol-6-C-glucoside (Isoscoparin)	20013-23-4	pmb0629	3	148313	153546	183343	331577	375427	350878	1.1324	0.000380419	2.1803	1.12452
		53	C31H34O18	Acacetin-7-O-(6''-O-malonyl)sophorobiglycoside	-	Zbxp008542	2	162185	76036.2	66660.3	2.85294e+07	2.72575e+07	2.8163e+07	1.14734	0.000168305	275.353	8.10514
		54	C18H16O7	7,4'-Dihydroxy-3,5,3'-trimethoxyflavone	-	Zbsp005869	2	2.04762e+07	2.02609e+07	2.10047e+07	1.6781e+06	1.38978e+06	1.47966e+06	1.15173	1.84782e-05	0.0736543	-3.76309
		55	C24H26O12	3',5'-dihydroxy-5,7,4'-trimethoxyflavone glucoside	-	Lajp006434	2	7.33879e+06	8.42626e+06	8.4529e+06	1.86067e+06	2.06861e+06	1.89295e+06	1.14911	0.00282006	0.24041	-2.05643
		56	C27H30O15	Vitexin-2''-O-glucoside	61360-94-9	pmp001106	1	2.72732e+07	3.02917e+07	2.90638e+07	1.18604e+07	1.11185e+07	1.03507e+07	1.14646	0.000417778	0.384741	-1.37804
		57	C25H24O14	Chrysoeriol-7-O-(6''-malonyl)glucoside	-	pmb0608	1	3.67151e+06	4.36785e+06	4.29878e+06	9.30697e+06	9.40376e+06	9.15066e+06	1.14233	0.000714696	2.25815	1.17514
		58	C27H28O16	5,8,3'-trihydroxy-6,7,4'-trimethoxyflavone-8-O-malonylglucoside*	-	Lajp006112	1	938104	1.07134e+06	1.03616e+06	5.16378e+06	4.89344e+06	4.93253e+06	1.15123	4.34012e-05	4.92177	2.29918
		59	C28H32O15	Chrysoeriol-7-O-rutinoside	-	pmb3002	3	6301.39	5729.58	11801.1	1.79042e+06	1.7174e+06	1.80482e+06	1.14892	0.000220342	222.92	7.80038
		60	C29H30O17	Apigenin-7-O-(2''-O-apiosyl)(6''-Malonyl)glucoside	-	Hmqp003435	2	6.32644e+06	6.59691e+06	6.69914e+06	602430	365295	1.11268e+06	1.11193	0.000182671	0.106022	-3.23757
		61	C16H12O5	Acacetin	480-44-4	MWSHY0114	1	626044	598008	556892	1.23331e+06	1.23656e+06	1.32253e+06	1.14596	0.000109327	2.12943	1.09047
		62	C17H14O7	4',5,7-Trihydroxy-3',6-dimethoxyflavone (Jaceosidin)	18085-97-7	pmp000004	1	6.98963e+06	8.01955e+06	8.08808e+06	2.33572e+06	2.30651e+06	2.41409e+06	1.14884	0.00413411	0.305504	-1.71074
		63	C26H20O8	Acacetin-7-O-glucuronide	-	pmp000577	2	442145	398255	393007	1.83454e+06	1.88797e+06	1.95072e+06	1.15109	5.64826e-05	4.59964	2.20152
		64	C15H10O6	Luteolin (5,7,3',4'-Tetrahydroxyflavone)	491-70-3	pme0088	1	4.87268e+06	4.85999e+06	4.955e+06	797105	853655	840844	1.15253	6.36892e-07	0.169639	-2.55946
		65	C22H22O11	Chrysoeriol-7-O-glucoside	19993-32-9	pmb3012	1	7.47046e+06	7.75454e+06	8.21998e+06	3.16186e+06	3.18356e+06	3.40478e+06	1.14892	0.0008368	0.415876	-1.26578
		66	C17H14O7	Demethoxysudachitin	4323-80-2	Wagp007602	1	7.03777e+06	7.61814e+06	7.61873e+06	2.08579e+06	2.06706e+06	2.27927e+06	1.1504	0.000443247	0.288764	-1.79204
		67	C24H26O14	Limocitrol 3-Glucoside	-	Wagp004984	2	105585394	9.57372e+07	9.00964e+07	4.29636e+07	4.22883e+07	4.94808e+07	1.13566	0.00206156	0.462333	-1.11299
		68	C21H18O11	Apigenin-7-O-glucuronide	29741-09-1	MWSHY0031	1	1.19956e+07	1.21414e+07	1.2298e+07	159891	182756	218804	1.15183	2.888e-05	0.0154097	-6.02002
		69	C21H20O10	Apigenin-7-O-glucoside(Cosmosiin)	578-74-5	MWSHY0189	1	1.12714e+07	1.14601e+07	1.08779e+07	5.45072e+06	5.42444e+06	5.43224e+06	1.15181	0.000864333	0.485204	-1.04334
		70	C22H20O12	Diosmetin-7-O-glucuronide	35110-20-4	pmp000583	1	836215	785159	479145	3.24019e+06	3.5084e+06	3.47178e+06	1.12555	7.16779e-05	4.86564	2.28263
		71	C27H30O14	Apigenin-7-O-rutinoside (Isorhoifolin)*	552-57-8	pme0368	1	151546	261708	340410	1.21922e+07	1.04687e+07	1.16569e+07	1.14401	0.00186768	45.5346	5.50889
		72	C21H18O13	Tricetin 3'-glucuronide	-	Wayn004603	1	1.85473e+07	1.63046e+07	2.52337e+07	3.87276e+06	4.35421e+06	4.34421e+06	1.13567	0.0271419	0.209221	-2.2569
		73	C27H30O15	Apigenin-6,8-di-C-glucoside (Vicenin-2)	23666-13-9	mws1073	1	2.08742e+07	2.23477e+07	2.31927e+07	9.33455e+06	9.45098e+06	9.64633e+06	1.14949	0.00246579	0.428097	-1.22399
		74	C28H32O16	Chrysoeriol-6-C-glucoside-4'-O-glucoside	-	HJAP026	3	2.21563e+07	2.20254e+07	2.37386e+07	2.68203e+06	2.34283e+06	2.74117e+06	1.1514	0.000440735	0.11434	-3.12859
		75	C26H28O14	Isoschaftoside	52012-29-0	mws1292	2	1.09793e+07	1.17296e+07	1.18656e+07	5.23064e+06	5.22186e+06	5.64559e+06	1.14801	0.000296748	0.465606	-1.10282
		76	C15H10O7	Isoetin (5,7,2',4',5'-Pentahydroxyflavone)	1621-84-7	Zmpn004713	3	841858	981356	804932	2.20913e+06	2.29133e+06	2.37528e+06	1.14292	4.34587e-05	2.6162	1.38747
		77	C33H40O20	Chrysoeriol glucosyl xylosyl glucoside	-	Lazp002140	2	48928.5	42324.3	42452.7	1.32502e+06	1.33602e+06	1.39821e+06	1.1523	0.000270133	30.3596	4.92408
		78	C27H30O15	Apigenin-7,4'-di-O-Glucoside	-	pmp000592	2	37818	36734.8	45891.5	6.7193e+06	6.6281e+06	6.43815e+06	1.15243	0.000156893	164.271	7.35994
		79	C33H40O19	Apigenin-7-O-glucoside-4'-O-rutinoside	-	pmb2991	3	132757	113707	119843	2.90017e+06	3.13209e+06	2.77109e+06	1.15209	0.00136989	24.0327	4.58693
		80	C19H18O8	Gardenin D	29202-00-4	Jmbp005771	3	510568	634393	583595	152790	152748	191982	1.13872	0.00361759	0.287824	-1.79674
		81	C29H34O16	Tricin-7-O-neohesperidoside	53766-40-8	Lmgp004959	3	26049.1	72203	40398.8	3.27648e+06	3.17885e+06	3.16698e+06	1.14235	1.48971e-05	69.3995	6.11685
		82	C17H14O8	3,3',4',5'-Tetrahydroxy-5,7-Dimethoxyflavone	-	Wagp007665	2	616890	657291	663637	1.51899e+06	1.67472e+06	1.35264e+06	1.13946	0.00985651	2.34612	1.23028
		83	C21H20O10	Apigenin-6-C-glucoside (Isovitexin)	38953-85-4	MWSHY0008	1	1.55851e+07	1.64758e+07	1.69402e+07	4.21235e+07	4.13144e+07	4.1974e+07	1.15124	4.63496e-06	2.55937	1.35579
		84	C16H12O5	3,7-dihydroxy-4'-methoxyflavone	-	Hmlp005105	2	149204	144122	155593	7.72229e+06	7.90624e+06	8.55702e+06	1.15262	0.00102085	53.8751	5.75155
		85	C27H26O17	Apigenin-7-O-(2''-glucurosyl)glucuronide	74696-01-8	pmp001290	3	3.74822e+06	3.70087e+06	3.70804e+06	294132	175017	192478	1.14557	1.31794e-05	0.0593008	-4.0758
		86	C28H32O15	Diosmetin-7-O-Neohesperidoside (Neodiosmin)*	38665-01-9	pmp001080	1	79903.3	57411.8	67521.2	3.4909e+07	3.65903e+07	3.5937e+07	1.15228	0.000186931	524.498	9.03479
		87	C21H18O11	Baicalin	21967-41-9	mws0052	1	1.18453e+07	1.2032e+07	1.29896e+07	199732	174437	160186	1.15216	0.000845905	0.0144941	-6.10839
		88	C23H22O13	Tricin-7-O-Glucuronide	-	pmb3045	1	2.08314e+06	2.23334e+06	2.40065e+06	337010	319280	328131	1.1516	0.00223479	0.146554	-2.7705
		89	C23H24O13	5,6,3',4'-Tetrahydroxy-3,7-dimethoxyflavone-6-O-glucoside	-	Zmjp004852	3	1.67821e+06	1.50154e+06	1.47239e+06	340998	418672	383846	1.14694	0.00121466	0.245804	-2.02442
		90	C26H28O14	Apigenin-8-C-(2''-glucosyl)arabinoside	-	Lmtp002642	1	3217620	2994495	3671745	882730	1.93503e+06	865965	1.02549	0.0129496	0.372701	-1.42391
		91	C27H30O16	Orientin-2''-O-galactoside	-	Zmjp003031	2	1.39462e+06	1.26394e+06	1.29591e+06	417758	410220	414433	1.15134	0.00183634	0.314179	-1.67034
		92	C15H10O7	Tricetin (5,7,3',4',5'-Pentahydroxyflavone)	520-31-0	mws0920	3	662146	557286	647528	1.46006e+06	1.71173e+06	1.61894e+06	1.13972	0.00177192	2.56606	1.35955
		93	C27H30O17	Meratin	27215-04-9	Hmlp003068	1	4.5359e+07	41973345	4.9054e+07	2.21013e+07	1.91369e+07	2.24216e+07	1.13513	0.00187269	0.466761	-1.09924
		94	C27H30O16	Luteolin-6,8-di-C-glucoside	29428-58-8	Smhp003438	1	1.45303e+06	1.55995e+06	1.47329e+06	651338	576662	559059	1.14557	3.74154e-05	0.398339	-1.32793
		95	C25H26O13	Apigenin-6-C-arabinoside-8-C-xyloside*	-	Lmtp002822	3	584535	1.09998e+06	1.23088e+06	9	9	9	1.15188	0.0388289	9.26119e-06	-16.7204
		96	C15H10O4	Chrysin	480-40-0	mws0040	3	241740	214200	208469	36054.6	43486.1	52484.5	1.14126	0.000791512	0.198711	-2.33126
		97	C21H18O12	Tetahydroxyflavone-7-O-glucuronide	-	pmn001702	1	1.09255e+07	6.33598e+06	8.90981e+06	2.53092e+06	2.43922e+06	2.38042e+06	1.11673	0.0418809	0.280864	-1.83206
		98	C26H28O14	Apigenin-7-O-(2''-glucosyl)arabinoside	-	pmb0571	3	2.76101e+06	3.18043e+06	2.7438e+06	1.18295e+06	1.01276e+06	1.08397e+06	1.14233	0.0030228	0.377615	-1.40501
		99	C26H26O15	Apigenin-6-C-(2''-glucuronyl)xyloside	-	pmp000237	3	25541.7	23676.7	29152.9	474068	430363	458196	1.1516	0.00075438	17.3868	4.11992
		100	C30H30O19	Luteolin-7-O-(6''-malonyl)glucuronide-5-O-rhamnoside	-	Hmjp003248	2	241875	428810	585848	1.06257e+06	1.08685e+06	1.26626e+06	1.03157	0.00604357	2.71834	1.44272
		101	C30H32O18	Luteolin-7-O-(6''-malonyl)glucoside-5-O-rhamnoside	-	Hmlp003185	3	258575	185125	185125	1.67268e+06	955480	1.06002e+06	1.12262	0.0434318	5.8652	2.55218
		102	C27H30O15	Vitexin-2''-O-galactoside	-	Zmjp003291	1	1.62937e+07	1.65335e+07	1.43286e+07	2.0903e+06	4716865	2.23144e+06	1.10184	0.00039908	0.191675	-2.38326
		103	C26H30O13	Demethylnobiletin 5-O-Glucoside	-	Wagp006264	1	65252.8	67758	82894.5	180944	256974	182417	1.11525	0.0282596	2.87318	1.52265
[truncated: 641 more rows]

## Sheet: Table S3
Table. S3 Volatile metabolites identified using a widely targeted metabolomic approach in the two imperial chrysanthemum teas
[truncated: 1,041 more rows]

[truncated: 2 more sheets: Table S4, Table S5]
